# Supplementary material for: Changes in transcriptome of native nasal epithelium expressing F508del-CFTR and intersecting data from comparable studies
Source: Respir Res. 2013 Mar 28;14(1):38. doi: 10.1186/1465-9921-14-38 (PMC3637641; doi:10.1186/1465-9921-14-38)
Supplement: Additional file 1 — Gene lists from current study (“Up-CF” and “Down-CF”). [file 1465-9921-14-38-S1.xls]

## Sheet: UP-REGULATED
"Up-CF"
Gene Symbol	Affymetrix Probeset ID	RP/Rsum	Fold Change	pfp	P.value	Description or alias											Symbol
MALAT1	224559_at	40.9348	7.6768	0	0	Metastasis associated lung adenocarcinoma transcript 1 (non-coding RNA)											---
LY6D	206276_at	56.1737	7.3948	0	0	Lymphocyte antigen 6 complex; locus D											---
CD44	BX485806_at	95.9484	4.7249	0	0	CD44 antigen (homing function and Indian blood group system)											---
SCEL	232056_at	96.1459	5.2512	0	0	Sciellin											---
CALB1	205626_s_at	113.81	4.4762	0	0	Calbindin 1; 28kDa											---
LRAP	219759_at	151.177	3.0034	0.0004	0	Leukocyte-derived arginine aminopeptidase											---
TMCC3	235146_at	133.468	3.4825	0.0005	0	TRANSMEMBRANE AND COILED-COIL DOMAIN FAMILY 3 TMCC3											---
CD36	T92444_at	130.887	3.9896	0.0006	0	CD36 antigen (collagen type I receptor; thrombospondin receptor)											---
CSF2RB	205159_at	128.752	5.7846	0.0007	0	Colony stimulating factor 2 receptor; beta; low-affinity (granulocyte-macrophage)											---
TMEM16A	218804_at	208.655	7.7038	0.0008	0	Transmembrane protein 16A											---
CPA3	205624_at	270.903	8.9731	0.001	0	Carboxypeptidase A3 (mast cell)											ATP1B3
MXD1	AW629339_at	266.097	3.6772	0.0011	0	MAX dimerization protein 1											7A5
GCNT3	219508_at	270.245	3.3158	0.0011	0	Glucosaminyl (N-acetyl) transferase 3; mucin type											ABI1
LCP2	205269_at	248.145	3.036	0.0012	0	Lymphocyte cytosolic protein 2 (SH2 domain containing leukocyte protein of 76kDa)											ACAA2
ATP1B3	242836_at	260.172	3.4766	0.0012	0	ATPASE, NA+/K+ TRANSPORTING, BETA 3 POLYPEPTIDE ATP1B3											ACTN4
C4.4A	204952_at	225.162	3.7687	0.0013	0	GPI-anchored metastasis-associated protein homolog											ACTR3
C9orf3	BF109895_at	247.478	3.5947	0.0013	0	aminopeptidase O, CDNA: FLJ21498 fis; clone COL05627											ADM
EAT2	1553177_at	233.323	5.0875	0.0014	0	SH2 domain-containing molecule EAT2											AMD1
IL1R2	205403_at	218.293	5.1628	0.0015	0	Interleukin 1 receptor; type II											AQP9
CPA4	205832_at	230.205	4.2249	0.0015	0	Carboxypeptidase A4											AREG
G0S2	213524_s_at	295.615	3.095	0.0015	0	Putative lymphocyte G0/G1 switch gene											ARHGEF7
LIMK2	AI821390_at	297.851	3.5725	0.0015	0	LIM domain kinase 2											B3GALT5
TMEM45A	219410_at	292.692	2.9727	0.0016	0	TRANSMEMBRANE PROTEIN 45A, Derp7											BCL2A1
GCNT3	BU684057_at	295.572	3.6504	0.0016	0	glucosaminyl (N-acetyl) transferase 3, mucin type											C12ORF36
---	BQ017171_at	292.553	2.912	0.0017	0												C4.4A
CLCA2	217528_at	293.975	2.7729	0.0017	0	Chloride channel; calcium activated; family member 2											C9orf3
CA2	209301_at	295.293	7.7772	0.0017	0	Carbonic anhydrase II											CA2
XIST	224588_at	304.507	2.2588	0.0017	0	X (inactive)-specific transcript											CALB1
B3GALT5	230269_at	341.901	2.643	0.0018	0	UDP-Gal:betaGlcNAc beta 1,3-galactosyltransferase, polypeptide 5											CAMK2D
CAMK2D	CA439223_at	342.865	2.8764	0.0018	0	Calcium/calmodulin-dependent protein kinase (CaM kinase) II delta											CAV1
SERPINB13	BM975846_at	316.563	3.4427	0.0019	0	serpin peptidase inhibitor, clade B (ovalbumin), member 13											CCNE2
ACTR3	BM971476_at	319.644	3.2225	0.0019	0	ARP3 actin-related protein 3 homolog (yeast)											CD177
RBM47	BU684534_at	324.643	3.8142	0.0019	0	RNA binding motif protein 47											CD36
MNDA	204959_at	330.553	4.0938	0.0019	0	Myeloid cell nuclear differentiation antigen											CD36
XIST	227671_at	338.596	2.635	0.0019	0	X (inactive)-specific transcript											CD44
CCNE2	205034_at	341.673	2.6048	0.0019	0	Cyclin E2											CD69
TCN1	205513_at	345.943	3.2267	0.0021	0	Transcobalamin I (vitamin B12 binding protein; R binder family)											CDKN2B
---	230585_at	348.34	2.7725	0.0021	0	Transcribed locus											CHES1
MMP12	204580_at	349.071	3.6782	0.0021	0	Matrix metalloproteinase 12 (macrophage elastase)											CLCA2
LOC374491	233675_s_at	359.877	2.2941	0.0021	0	TPTE and PTEN homologous inositol lipid phosphatase pseudogene											CLECSF6
LOC150759	213703_at	365.384	2.9586	0.0021	0	hypothetical protein LOC150759											CPA3
SCD4	220232_at	368.512	2.9651	0.0021	0	Stearoyl-CoA desaturase 4											CPA4
NDRG1	200632_s_at	363.327	2.657	0.0022	0	N-myc downstream regulated gene 1											CSF2RB
EPHA4	227449_at	364.2	2.9392	0.0022	0	EPH receptor A4											CXCL10
AREG	205239_at	368.048	3.5812	0.0022	0	Amphiregulin (schwannoma-derived growth factor); amphiregulin											CXCL6
KRT6A	209125_at	374.538	5.156	0.0022	0	Human 56k cytoskeletal type II keratin mRNA.											CXCL9
---	H86473_x_at	385.208	3.1421	0.0023	0												DDX26
MFAP3L	205442_at	399.202	2.8075	0.0025	0	MICROFIBRILLAR-ASSOCIATED PROTEIN 3-LIKE MFAP3L											DKFZP564F0522
NS3TP2	BU607793_at	401.492	2.7253	0.0025	0	HCV NS3-transactivated protein 2											DSC2
KRT24	220267_at	403.874	5.1136	0.0026	0	Keratin 24											EAT2
PTHLH	1556773_at	407.985	5.6303	0.0026	0	Parathyroid hormone-like hormone											ECHDC3
RGS18	223809_at	404.949	3.1114	0.0027	0	Regulator of G-protein signalling 18											EGR3
GJA1	201667_at	412.882	3.359	0.0029	0	Gap junction protein; alpha 1; 43kDa (connexin 43)											EIF4G3
CXCL9	203915_at	414.604	1.0193	0.003	0	Chemokine (C-X-C motif) ligand 9; NM_002416											EPHA4
RNF149	225414_at	450.083	2.5612	0.0032	0	Ring finger protein 149											EPHA4
NFAT5	BU689833_x_at	452.816	2.4855	0.0032	0	Nuclear factor of activated T-cells 5; tonicity-responsive											EREG
MMP1	204475_at	421.358	2.4958	0.0033	0	Matrix metalloproteinase 1 (interstitial collagenase)											FAM126A
EGR3	206115_at	444.203	4.4998	0.0033	0	Early growth response 3											FCGBP
SLC2A3	202499_s_at	445.448	3.3741	0.0033	0	Solute carrier family 2 (facilitated glucose transporter); member 3											FCGR3A
EIF4G3	243149_at	446.024	3.1551	0.0033	0	Eukaryotic translation initiation factor 4 gamma; 3											FGFBP1
FCGR3A	204007_at	427.289	4.0121	0.0034	0	Fc fragment of IgG; low affinity IIIb; receptor for (CD16)											FGL2
NCCRP1	BM982371_s_at	429.422	2.8643	0.0034	0	non-specific cytotoxic cell receptor protein 1 homolog (zebrafish)											FLJ22833
ADM	202912_at	431.171	2.8915	0.0034	0	Adrenomedullin											FLJ43663
TYRP1	205694_at	431.756	3.0255	0.0034	0	Tyrosinase-related protein 1											FLJ43663
LOC286272	238536_at	440.374	2.4299	0.0034	0	hypothetical protein LOC286272											FRMD6
ZNF83	236429_at	441.216	3.8437	0.0034	0	ZINC FINGER PROTEIN 83 (HPF1) ZNF83											G0S2
ARHGEF7	235412_at	442.861	2.3791	0.0034	0	Rho guanine nucleotide exchange factor (GEF) 7											GCNT3
PDZK3	233025_at	461.203	2.6949	0.0034	0	PDZ domain containing 3											GCNT3
SLC16A14	238029_s_at	461.755	3.1837	0.0034	0	Solute carrier family 16 (monocarboxylic acid transporters); member 14											GJA1
FGFBP1	205014_at	467.051	2.9798	0.0034	0	Fibroblast growth factor binding protein 1											IGFBP3
CLECSF6	219947_at	435.53	2.7476	0.0035	0	C-type (calcium dependent; carbohydrate-recognition domain) lectin; superfamily member 6											IL1B
FCGBP	203240_at	438.629	3.4676	0.0035	0	Fc fragment of IgG binding protein											IL1R2
PDCD1LG1	227458_at	472.394	3.3811	0.0036	0	Programmed cell death 1 ligand 1											IL8RB
CD36	228766_at	476.795	2.6553	0.0039	0	CD36 antigen (collagen type I receptor; thrombospondin receptor)											ITSN1
LIMK2	AI821390_x_at	484.246	3.0127	0.0041	0	LIM domain kinase 2											KRT14
KRT14	209351_at	493.823	3.7909	0.0043	0	Keratin 14 (epidermolysis bullosa simplex; Dowling-Meara; Koebner)											KRT23
ITSN1	BU742695_at	498.969	2.6559	0.0045	0	Intersectin 1 (SH3 domain protein)											KRT24
CD69	209795_at	501.718	2.4736	0.0045	0	CD69 antigen (p60; early T-cell activation antigen)											KRT6A
EREG	205767_at	508.038	2.6713	0.0047	0	Epiregulin; epiregulin											LCP2
RBPMS	BF448945_at	508.382	3.147	0.0047	0	RNA binding protein with multiple splicing											LIMK2
DDX26	BM984854_at	509.99	2.2914	0.0047	0	DEAD/H (Asp-Glu-Ala-Asp/His) box polypeptide 26											LIMK2
IGFBP3	210095_s_at	512.543	2.1538	0.0047	0	Insulin-like growth factor binding protein 3											LOC145741
---	230003_at	514.6	2.3625	0.0047	0	Transcribed locus											LOC150759
AQP9	205568_at	515.697	4.8812	0.0047	0	Aquaporin 9											LOC286272
RGS2	202388_at	519.865	2.5953	0.0048	0	Regulator of G-protein signalling 2; 24kDa											LOC374491
---	CB322005_at	520.678	2.5437	0.0048	0	Transcribed locus											LRAP
---	N66764_at	527.29	2.4849	0.005	0												LY6D
MRC1L1	BM680134_at	535.597	4.5323	0.0052	0	mannose receptor, C type 1-like 1											MAK3
CXCL6	206336_at	539.139	2.7723	0.0052	0	Chemokine (C-X-C motif) ligand 6 (granulocyte chemotactic protein 2); NM_002993											MALAT1
EPHA4	206114_at	543.098	2.7443	0.0054	0	EPH receptor A4											MFAP3L
---	BM976612_at	544.067	2.1658	0.0054	0												MMP1
7A5	AA640416_at	546.438	2.5647	0.0055	0	Putative binding protein 7a5											MMP12
---	AI608821_x_at	567.193	2.4373	0.0057	0												MNDA
BCL2A1	205681_at	554.981	3.2392	0.0058	0	BCL2-related protein A1; BFL-1											MRC1
CXCL10	204533_at	555.795	1.6514	0.0058	0	Chemokine (C-X-C motif) ligand 10; NM_001565											MRC1L1
ABI1	238563_at	562.169	2.384	0.0058	0	Abl-interactor 1											MXD1
DKFZP564F0522	239487_at	564.101	2.2411	0.0058	0	family with sequence similarity 98, member A											NCCRP1
SPRR2A	CA433267_x_at	565.556	3.2361	0.0058	0	Small proline-rich protein 2A											NDRG1
ACAA2	BF846220_at	566.432	3.0855	0.0058	0	Acetyl-Coenzyme A acyltransferase 2 (mitochondrial 3-oxoacyl-Coenzyme A thiolase)											NEDD4L
RUNX2	232231_at	567.015	2.17	0.0058	0	Runt-related transcription factor 2											NFAT5
IL8RB	207008_at	557.673	4.2451	0.0059	0	Interleukin 8 receptor; beta											NS3TP2
TMEM1	215269_at	560.286	2.2353	0.0059	0	Transmembrane protein 1											OSM
CD177	BU688145_at	569.814	2.3137	0.0059	0	Polycythemia rubra vera 1											PAM
PAM	BF849105_at	560.074	2.5779	0.006	0	Peptidylglycine alpha-amidating monooxygenase											PDCD1LG1
SPRR3	218990_s_at	573.639	2.28	0.0061	0	Small proline-rich protein 3											PDZK3
ECHDC3	219298_at	582.284	1.975	0.0062	0	Enoyl Coenzyme A hydratase domain containing 3											PHACTR2
DSC2	226817_at	585.132	2.7328	0.0063	0	Desmocollin 2											PTHLH
ACTN4	244753_at	588.099	2.5508	0.0064	0	Actinin; alpha 4											PTPRC
---	CA311743_at	589.876	2.0593	0.0064	0												RBM47
FLJ43663	T92950_at	591.851	3.1138	0.0065	0												RBPMS
AMD1	201197_at	595.756	2.2318	0.0066	0	Adenosylmethionine decarboxylase 1											RGS18
SLC26A4	206529_x_at	599.443	3.6127	0.0068	0	Solute carrier family 26; member 4											RGS2
MRC1	204438_at	603.147	4.083	0.0068	0	Mannose receptor; C type 1											RNF149
CHES1	BU679134_at	603.802	2.6314	0.0068	0	Checkpoint suppressor 1											RUNX2
FAM126A	227239_at	605.346	2.0515	0.0068	0	family with sequence similarity 126, member A, down regulated by Ctnnb1											SCD4
OSM	230170_at	611.626	2.7247	0.007	0	Oncostatin M											SCEL
CDKN2B	236313_at	611.39	2.1181	0.0071	0	Cyclin-dependent kinase inhibitor 2B (p15; inhibits CDK4)											SERPINB13
STRN	215287_at	615.905	2.1932	0.0071	0	ELISC-1, striatin, calmodulin binding protein											SLC16A14
C12ORF36	BU676022_at	615.267	3.0094	0.0072	0												SLC26A4
KRT23	218963_s_at	618.529	2.4984	0.0072	0	Keratin 23 (histone deacetylase inducible)											SLC2A3
FGL2	227265_at	624.67	2.1146	0.0073	0	fibrinogen-like 2											SPRR2A
PTPRC	212588_at	623.554	2.2944	0.0074	0	Protein tyrosine phosphatase; receptor type; C											SPRR3
---	BM981113_at	624.563	2.2104	0.0074	0	Transcribed locus											STRN
FLJ43663	H86473_at	631.461	2.3998	0.0076	0												TCN1
TPM4	235094_at	633.34	2.2231	0.0076	0	Tropomyosin 4											TMCC3
PHACTR2	242277_at	630.862	2.0516	0.0077	0	Phosphatase and actin regulator 2											TMEM1
IL1B	XM_010760_at	642.565	4.1417	0.0083	0	interleukin 1, beta											TMEM16A
FRMD6	225464_at	646.234	2.2149	0.0084	0	FERM domain containing 6											TMEM45A
CAV1	212097_at	646.387	2.4916	0.0084	0	Caveolin 1; caveolae protein; 22kDa											TPM4
NEDD4L	BM976134_at	651.381	2.7447	0.0086	0	Neural precursor cell expressed; developmentally down-regulated 4-like											TYRP1
LOC145741	241031_at	657.269	3.3151	0.0086	0	family with sequence similarity 148, member A											XIST
FLJ22833	219334_s_at	655.641	2.8994	0.0087	0	oligonucleotide/oligosaccharide-binding fold containing 2A											XIST
MAK3	231199_at	657.003	2.3745	0.0087	0	Mak3 homolog (S. cerevisiae)											ZNF83

## Sheet: DOWN-REGULATED
"Down-CF"
Gene Symbol	Affymetrix Probeset ID	RP/Rsum	Fold ChangeC	pfp	P.value	Description or alias
PROS1	BM974577_s_at	63.8299	0.2364	0	0	Protein S (alpha)
C1ORF141	BU686961_s_at	73.5045	0.3219	0	0	Hypothetical gene supported by BC047053
PROS1	207808_s_at	74.3653	0.248	0	0	Protein S (alpha)
CRISP2	210262_at	80.1733	0.3139	0	0	Cysteine-rich secretory protein 2
---	BE672573_at	88.8485	0.1931	0	0	Transcribed locus
FABP6	210445_at	93.087	0.2725	0	0	Fatty acid binding protein 6; ileal (gastrotropin)
TIMP4	206243_at	93.6026	0.2592	0	0	Tissue inhibitor of metalloproteinase 4
PLTP	202075_s_at	95.7258	0.2686	0	0	Phospholipid transfer protein
DNER	226281_at	102.494	0.2611	0	0	Delta-notch-like EGF repeat-containing transmembrane
CRIP1	205081_at	105.532	0.2643	0	0	Cysteine-rich protein 1 (intestinal)
TIMP4	AW292470_at	108.258	0.2669	0	0	Tissue inhibitor of metalloproteinase 4
CYP24A1	206504_at	110.742	0.4191	0	0	Cytochrome P450; family 24; subfamily A; polypeptide 1
PLK3	CA314455_at	121.971	0.2675	0	0	Similar to hypothetical protein 4833401D15
FTO	BM978817_at	133.611	0.2342	0	0	Fatso
HLA-DQA1	203290_at	136.79	0.4233	0	0	Major histocompatibility complex; class II; DQ alpha 1
SLFN13	1558217_at	144.365	0.297	0	0	LIKLEY ORTHOLOG OF MOUSE SCHLAFEN 10 SLFN13
SCGB1A1	205725_at	145.259	0.2917	0	0	Secretoglobin; family 1A; member 1 (uteroglobin)
---	CB322011_at	150.976	0.2667	0	0	Transcribed locus
SPEF1	BM973032_at	152.3	0.2656	0	0	Chromosome 20 open reading frame 28
MAOB	204041_at	158.644	0.3277	0	0	Monoamine oxidase B
morn5	229976_at	164.26	0.2902	0	0	MORN repeat containing 5
FLJ46266	1568606_at	165.752	0.2789	0	0	FLJ46266 protein or C110rf88
DNALI1	205186_at	166.15	0.2889	0	0	Dynein; axonemal; light intermediate polypeptide 1
CGI-38	218876_at	168.12	0.2842	0	0	Brain specific protein
NP25	204743_at	171.729	0.2535	0	0	Neuronal protein
UCC1	223253_at	175.551	0.2483	0	0	Upregulated in colorectal cancer gene 1
SRGAP3	1559333_at	175.948	0.3517	0	0	SLIT-ROBO RHO GTPASE ACTIVATING PROTEIN 3 SRGAP3
LRRC46	230601_s_at	177.377	0.3301	0	0	LEUCINE RICH REPEAT CONTAINING 46 LRRC46
Odf3b	238327_at	183.392	0.2884	0	0	outer dense fiber of sperm tails 3B
PEX6	204545_at	187.219	0.3516	0	0	Peroxisomal biogenesis factor 6
SULT1A4	CD368074_at	187.581	0.2583	0	0	CDNA FLJ90538 fis; clone OVARC1000208; weakly similar to Human calcium-dependent group X phospholipase A2 mRNA.
C9orf24	229012_at	187.649	0.2962	0	0	C9orf24 or CBE1 (ciliated bronchial epithelium 1)
C6orf206	CB853843_s_at	188.601	0.3309	0	0	C6orf206 or RSPH9: radial spoke head 9 homolog (Chlamydomonas)
BG1	206465_at	196.506	0.2965	0	0	Lipidosin
ZMYND10	205714_s_at	198.955	0.2973	0	0	Zinc finger; MYND domain containing 10
SAA2	208607_s_at	203.676	0.4977	0	0	Serum amyloid A2
GPR162	BM969509_s_at	208.554	0.2944	0	0	Gene rich cluster; A gene
IGFBP2	202718_at	209.149	0.3071	0	0	Insulin-like growth factor binding protein 2; 36kDa
LOC352909	230033_at	212.007	0.3325	0	0	Similar to hypothetical testis protein from macaque
CCDC78	236745_at	226.643	0.3032	0.0001	0	COILED-COIL DOMAIN CONTAINING 78 CCDC78
CDHR4	CA313819_at	230.369	0.3352	0.0001	0	Similar to mouse fat 1 cadherin
---	CB250703_at	234.199	0.2855	0.0002	0
APOBEC4	1554545_at	234.28	0.3205	0.0002	0	APOLIPOPROTEIN B MRNA EDITING ENZYME, CATALYTIC POLYPEPTIDE-LIKE 4 (PUTATIVE) APOBEC4
ANKFN1	BU608257_at	237.225	0.3411	0.0002	0	Transcribed locus
NELL2	203413_at	239.75	0.2601	0.0002	0	NEL-like 2 (chicken)
ECRG4	223623_at	240.071	0.3798	0.0002	0	Esophageal cancer related gene 4 protein
PTGFR	BU675016_at	241.66	0.3969	0.0002	0	Transcribed locus
SEC14L3	AY158086_at	244.642	0.3545	0.0003	0	SEC14-like 3 (S. cerevisiae)
RTDR1	220105_at	247.543	0.3434	0.0003	0	Rhabdoid tumor deletion region gene 1
CCDC81	220389_at	249.289	0.3142	0.0003	0	coiled-coil domain containing 81
MGC16372	231133_at	264.082	0.3261	0.0003	0	CCDC164
CLGN	205830_at	251.741	0.304	0.0004	0	Calmegin
MGC45438	229177_at	251.971	0.3352	0.0004	0	Hypothetical protein MGC45438
CAPS	226424_at	253.045	0.3156	0.0004	0	Calcyphosine
SAA1	BU676268_x_at	253.406	0.5416	0.0004	0	Serum amyloid A1
REPS1	BM983866_at	256.532	0.3045	0.0004	0	RALBP1 associated Eps domain containing 1
EPHX1	202017_at	256.547	0.3711	0.0004	0	Epoxide hydrolase 1; microsomal (xenobiotic)
GIPC2	219970_at	259.805	0.3145	0.0004	0	PDZ domain protein GIPC2
MKX	239468_at	271.495	0.412	0.0004	0	IROQUOIS HOMEOBOX PROTEIN-LIKE 1 MKX
CCDC11	1552326_a_at	274.931	0.3663	0.0004	0	HypothCOILED-COIL DOMAIN CONTAINING 11 CCDC11 etical protein FLJ32743
EPB41L3	212681_at	306.79	0.3252	0.0004	0	Erythrocyte membrane protein band 4.1-like 3
SOC	227716_at	306.851	0.363	0.0004	0	Socius
FBXO15	231472_at	307.458	0.3398	0.0004	0	F-box protein 15
PPOX	204788_s_at	310.313	0.3361	0.0004	0	Protoporphyrinogen oxidase
Srd5a2	235945_at	311.753	0.3453	0.0004	0	steroid-5-alpha-reductase, alpha polypeptide 2 (3-oxo-5 alpha-steroid delta 4-dehydrogenase alpha 2)
STOX1	1553202_at	317.089	0.3308	0.0004	0	STORKHEAD BOX 1 STOX1
B7	206076_at	317.362	0.3609	0.0004	0	B7 gene
MSH5	230096_at	276.586	0.3271	0.0005	0	MutS homolog 5 (E. coli)
ROPN1L	223609_at	280.598	0.3583	0.0005	0	Ropporin 1-like
STOML3	1553794_at	281.127	0.3345	0.0005	0	Stomatin (EPB72)-like 3
EFCAB1	239500_at	282.099	0.3338	0.0005	0	EF-hand calcium binding domain 1
KLP1	223284_at	284.315	0.325	0.0005	0	K562 cell-derived leucine-zipper-like protein 1
MGC40178	243884_at	287.962	0.3337	0.0005	0	TEX26 : testis expressed 26
SAA1	BU676268_at	291.224	0.5362	0.0005	0	Serum amyloid A1
GPX3	BM983583_s_at	294.409	0.3519	0.0005	0	Transcribed locus
TEKT1	239216_at	294.923	0.338	0.0005	0	Tektin 1
PACRG	214204_at	295.979	0.3269	0.0005	0	PARK2 co-regulated
C20orf85	229542_at	303.297	0.3592	0.0005	0	C20orf85 or LLC1: low in lung cancer 1
DNAI1	220125_at	313.389	0.3766	0.0005	0	Dynein; axonemal; intermediate polypeptide 1
SPAG8	206815_at	313.539	0.4617	0.0005	0	Sperm associated antigen 8
---	CA945166_at	315.643	0.3235	0.0005	0	Transcribed locus
SPATA17	1552269_at	325.384	0.3535	0.0005	0	spermatogenesis associated 17
CCDC74B	BM978087_at	332.46	0.3625	0.0005	0	CCDC74B / Hypothetical protein DKFZp434E2321
C13ORF26	BU609006_at	334.253	0.3827	0.0005	0	Hypothetical protein MGC40178
MGC34837	236710_at	335.336	0.3184	0.0005	0	Hypothetical protein MGC34837
ZMYND12	223636_at	335.928	0.3802	0.0006	0	Zinc finger; MYND domain containing 12
CC2D2A	236473_at	346.937	0.3612	0.0008	0	coiled-coil and C2 domain containing 2A
KIAA1529	229628_s_at	352.351	0.3639	0.0008	0	BDAG1: Behcet's Disease Associated Gene 1
LDLRAD1	CB242668_at	355.137	0.3552	0.0008	0	Similar to Low-density lipoprotein receptor-related protein 2 precursor (Megalin) (Glycoprotein 330) (gp330)
CAP2	212551_at	356.081	0.3698	0.0008	0	CAP; adenylate cyclase-associated protein; 2 (yeast)
PTGFR	207177_at	357.329	0.4279	0.0008	0	Prostaglandin F receptor (FP)
IFLTD1	BM976998_at	360.521	0.4232	0.0008	0	IFLTD1 / Hypothetical protein FLJ36004
DNAH6	CA314725_at	361.748	0.3926	0.0008	0
---	CA313802_at	363.92	0.3735	0.0008	0	Transcribed locus
PPIL6	BU607564_at	365.435	0.3381	0.0008	0
HYDIN	232984_at	365.559	0.3977	0.0008	0	Hydrocephalus inducing
TTC7B	CA430758_at	367.717	0.348	0.0008	0	Tetratricopeptide repeat domain 7B
FAM166B	CB241755_s_at	367.913	0.3982	0.0008	0	Hypothetical gene LOC138729
DNAH9	240857_at	369.13	0.3879	0.0008	0	Dynein; axonemal; heavy polypeptide 9
CEL	CB241424_at	371.12	0.4187	0.0008	0
---	CB240986_at	371.616	0.4523	0.0008	0	Hypothetical gene supported by AK098078
KLHL13	BU607845_at	372.832	0.407	0.0008	0	Kelch-like 13 (Drosophila)
CECR1	219505_at	373.589	0.3703	0.0008	0	Cat eye syndrome chromosome region; candidate 1
TUBA4	207490_at	374.076	0.3467	0.0008	0	Tubulin; alpha 4
C15orf26	1552950_at	375.335	0.3797	0.0008	0	Chromosome 15 open reading frame 26
DNAH12	CA944426_x_at	384.369	0.3726	0.0009	0	FLJ44290 protein
ATP6V0A4	220197_at	390.173	0.3841	0.001	0	ATPase; H+ transporting; lysosomal V0 subunit a isoform 4
ARMC3	240275_at	391.33	0.3856	0.001	0	Armadillo repeat containing 3
LOC134121	239722_at	391.559	0.3611	0.001	0	C5orf49, Hypothetical protein LOC134121
MYLK	224823_at	392.755	0.4158	0.001	0	Myosin; light polypeptide kinase
Ccdc114	233157_x_at	403.974	0.4379	0.0011	0	coiled-coil domain containing 114
---	CA449975_at	404.144	0.3468	0.0011	0
---	CA312860_at	402.816	0.3823	0.0012	0
---	BM977083_at	408.193	0.3628	0.0012	0	Transcribed locus
DNAH12	CA944426_at	409.058	0.3743	0.0012	0	DNAH12 / FLJ44290 protein
SLC13A3	230687_at	410.713	0.3766	0.0012	0	Solute carrier family 13 (sodium-dependent dicarboxylate transporter); member 3
LOC128344	228100_at	411.447	0.3907	0.0012	0	C1orf88, Hypothetical protein LOC128344
---	235183_at	412.105	0.3681	0.0012	0	Homo sapiens; clone IMAGE:5312689; mRNA
ADCY10	AI539727_at	412.358	0.3406	0.0012	0	Testicular soluble adenylyl cyclase
GSTT1	203815_at	412.734	0.5849	0.0012	0	Glutathione S-transferase theta 1
TTLL10	236418_at	413.994	0.3551	0.0012	0	tubulin tyrosine ligase-like family, member 10
---	BU609144_at	415.841	0.3498	0.0012	0	Similar to CG4329-PA
SAA4	207096_at	418.124	0.5268	0.0012	0	Serum amyloid A4; constitutive
LOC129881	236909_at	418.568	0.3903	0.0012	0	C2orf77, Hypothetical LOC129881
WDR54	225898_at	419.934	0.3722	0.0012	0	WD repeat domain 54
MOPT	226790_at	420.125	0.3884	0.0012	0	Protein containing single MORN motif in testis
---	CB242425_at	420.26	0.3762	0.0012	0	Transcribed locus
CERKL	CA941289_at	420.37	0.3237	0.0012	0	Retinitis pigmentosa 26 (autosomal recessive)
C10orf115	BM976076_at	420.55	0.3744	0.0012	0	Chromosome 10 open reading frame 115
ENO2	201313_at	420.762	0.3664	0.0012	0	Enolase 2 (gamma; neuronal)
C3orf16	1561928_s_at	421.507	0.3729	0.0012	0	C3orf16 or ANKUB1: ankyrin repeat and ubiquitin domain containing 1
NESG1	220308_at	422.639	0.3589	0.0013	0	Nasopharyngeal epithelium specific protein 1
TTC25	223924_at	422.783	0.353	0.0013	0	tetratricopeptide repeat domain 25
LRRC50	222068_s_at	426.397	0.4826	0.0013	0	leucine rich repeat containing 50
MGC13040	241198_s_at	429.745	0.3787	0.0013	0	C11orf70, Hypothetical protein MGC13040
RFX2	226872_at	430.802	0.4016	0.0013	0	Regulatory factor X; 2 (influences HLA class II expression)
TTC29	AW196755_at	433.654	0.3685	0.0013	0	NYD-SP14 protein
DNAI2	220636_at	434.412	0.4479	0.0013	0	Dynein; axonemal; intermediate polypeptide 2
RBP1	203423_at	435.425	0.3845	0.0013	0	Retinol binding protein 1; cellular
Iqch	220361_at	436.226	0.3763	0.0013	0	IQ motif containing H
LOC199920	238625_at	438.466	0.469	0.0013	0	C1orf168, Hypothetical protein LOC199920
CES1	X52973_s_at	440.882	0.3621	0.0013	0	Carboxylesterase 1 (monocyte/macrophage serine esterase 1)
REEP1	204365_s_at	443.153	0.3848	0.0013	0	receptor accessory protein 1
SPATA4	231178_at	435.216	0.3814	0.0014	0	Spermatogenesis associated 4
---	CA502783_at	445.519	0.3569	0.0014	0	Similar to TBP-associated factor 15 isoform 1; TAF15 RNA polymerase II; TATA box binding protein (TBP)-associated factor; 68 kD; TATA box-binding protein-associated factor 2N (RNA-binding protein 56); TATA box binding protein (TBP)-associated facto...
FAM92B	BU680724_at	446.04	0.3723	0.0014	0	FAM92B / FLJ44299 protein
RPS4Y1	201909_at	447.276	0.7078	0.0014	0	Ribosomal protein S4; Y-linked 1
P4HA2	BM980783_at	447.313	0.3631	0.0014	0	Transcribed locus
---	225062_at	457.397	0.434	0.0015	0	Hypothetical gene supported by AL713796
LRRC45	226253_at	457.908	0.4259	0.0015	0	leucine rich repeat containing 45
C9orf116	221946_at	461.634	0.3797	0.0016	0	Chromosome 9 open reading frame 116, PIERCE1
SPAG6	210033_s_at	462.054	0.3754	0.0016	0	Sperm associated antigen 6
WDR66	230193_at	464.571	0.4674	0.0016	0	WD repeat domain 66
HSPBP1	202415_s_at	466.756	0.3878	0.0016	0	Hsp70-interacting protein
CD19	206398_s_at	468.806	0.3971	0.0016	0	CD19 antigen
CXorf41	BU682935_at	469.901	0.4193	0.0016	0	Chromosome X open reading frame 41, NYSAR97
MGC35043	231565_at	474.502	0.4442	0.0017	0	C4orf22, Hypothetical protein MGC35043
C14orf50	237654_at	482.486	0.3773	0.0017	0	PPP1R36: protein phosphatase 1, regulatory subunit 36
CLDN3	203954_x_at	483.233	0.3611	0.0017	0	Claudin 3
CCNA1	205899_at	484.892	0.574	0.0017	0	Cyclin A1
VMD2L2	1552296_at	486.837	0.5285	0.0017	0	Vitelliform macular dystrophy 2-like 2
RABL2A	220500_s_at	488.545	0.4121	0.0018	0	RAB; member of RAS oncogene family-like 2A
C10orf107	1553630_at	491.625	0.396	0.0018	0	Chromosome 10 open reading frame 107
C1ORF141	BM978789_at	494.752	0.3631	0.0019	0	Hypothetical gene supported by BC047053
DNCL2B	238116_at	495.683	0.3981	0.0019	0	Dynein; cytoplasmic; light polypeptide 2B
LRRC67	AW592751_s_at	496.823	0.3421	0.002	0	Similar to RIKEN cDNA 1700011J18
C10orf79	243896_at	508.13	0.3643	0.0021	0	WDR96: WD repeat domain 96
FKBP6	BM980476_at	508.685	0.3474	0.0021	0	FK506 binding protein 6; 36kDa
capsl	236085_at	509.318	0.3922	0.0021	0	calcyphosine-like
TMEM232	239776_at	510.632	0.4509	0.0021	0	Transmembrane protein 232
ARMC	CB240778_at	511.213	0.4187	0.0021	0	Transcribed locus
CHST5	219182_at	511.509	0.4005	0.0021	0	Carbohydrate (N-acetylglucosamine 6-O) sulfotransferase 5
wdr16	239916_at	512.693	0.395	0.0021	0	WD repeat domain 16
TIMP4	230463_at	512.987	0.4013	0.0021	0	Tissue inhibitor of metalloproteinase 4
NUDT14	231914_at	513.927	0.4737	0.0021	0	Nudix (nucleoside diphosphate linked moiety X)-type motif 14
BAG2	209406_at	515.032	0.4158	0.0022	0	BCL2-associated athanogene 2
ARMC2	223866_at	517.713	0.4019	0.0022	0	Armadillo repeat containing 2
DYX1C1	235273_at	519.543	0.4063	0.0022	0	Dyslexia susceptibility 1 candidate 1
CYBASC3	224735_at	520.053	0.3946	0.0022	0	cytochrome b, ascorbate dependent 3
DDX3Y	205000_at	523.762	0.811	0.0023	0	DEAD (Asp-Glu-Ala-Asp) box polypeptide 3; Y-linked
PRUNE2	212805_at	524.694	0.3678	0.0023	0	prune homolog 2 (Drosophila)
Ccdc17	236320_at	525.355	0.4034	0.0023	0	coiled-coil domain containing 17
PPIL6	1553684_at	528.649	0.4069	0.0023	0	Peptidylprolyl isomerase (cyclophilin)-like 6
TEKT2	210323_at	527.556	0.3694	0.0024	0	Tektin 2 (testicular)
FLJ40919	1556711_at	530.333	0.4359	0.0024	0	FAM216B, Hypothetical protein FLJ40919
SIGIRR	218921_at	532.166	0.4672	0.0024	0	Single Ig IL-1R-related molecule
MGC35194	231549_at	533.146	0.3867	0.0024	0	Hypothetical protein MGC35194
Rsph1	230093_at	533.326	0.3895	0.0024	0	radial spoke head 1 homolog (Chlamydomonas)
GPX3	201348_at	534.629	0.4026	0.0024	0	Glutathione peroxidase 3 (plasma); Homo sapiens glutathione peroxidase 3 (plasma)(GPX3); mRNA; GPX3
REC8L1	218599_at	538.594	0.4235	0.0025	0	REC8-like 1 (yeast)
EFCAB1	220156_at	540.46	0.3761	0.0025	0	EF-hand calcium binding domain 1
FDXR	207813_s_at	541.6	0.4158	0.0025	0	Ferredoxin reductase
BBOX1	205363_at	545.368	0.3936	0.0025	0	Butyrobetaine (gamma); 2-oxoglutarate dioxygenase (gamma-butyrobetaine hydroxylase) 1
C9orf115	231172_at	544.82	0.5551	0.0026	0	PTRH1: peptidyl-tRNA hydrolase 1 homolog (S. cerevisiae)
TMEM213	240183_at	544.94	0.4657	0.0026	0	transmembrane protein 213
ZD52F10	226926_at	549.742	0.3938	0.0026	0	Dermokine
FAM134B	218532_s_at	550.279	0.4132	0.0026	0	JK1, family with sequence similarity 134, member B
---	222271_at	550.558	0.418	0.0026	0	Transcribed locus
EML1	204796_at	557.311	0.4329	0.0028	0	Echinoderm microtubule associated protein like 1
ENO2	BM981243_at	557.629	0.3844	0.0028	0	Enolase 2 (gamma; neuronal)
TSNAXIP1	222220_s_at	558.123	0.4168	0.0028	0	Translin-associated factor X interacting protein 1
FHL1	201540_at	560.442	0.5351	0.0028	0	Four and a half LIM domains 1
OR7E47P	222304_x_at	566.132	0.394	0.0029	0	Olfactory receptor; family 7; subfamily E; member 47 pseudogene
---	1559280_a_at	568.43	0.6664	0.0029	0	CDNA FLJ35259 fis; clone PROST2004251
CD164L2	BM982537_at	574.854	0.4091	0.003	0	EAPG6122
---	AL553389_at	576.581	0.3804	0.003	0
CRISPLD1	223475_at	576.986	0.4072	0.003	0	cysteine-rich secretory protein LCCL domain containing 1
APOD	201525_at	574.807	0.5466	0.0031	0	Apolipoprotein D
CXorf44	232990_at	575.278	0.3997	0.0031	0	FAM104B, Chromosome X open reading frame 44
C6orf154	235935_at	576.96	0.405	0.0031	0	LRRC73 leucine rich repeat containing 73
AK7	1553734_at	578.542	0.4128	0.0031	0	Adenylate kinase 7
ENKUR	237314_at	579.171	0.397	0.0031	0	enkurin, TRPC channel interacting protein
---	N90704_at	583.875	0.4947	0.0031	0	Transcribed locus
Iqub	1568924_a_at	586.497	0.4341	0.0032	0	IQ motif and ubiquitin domain containing
TNFAIP8L1	227420_at	587.892	0.3959	0.0032	0	tumor necrosis factor, alpha-induced protein 8-like 1
PIH1D2	235062_at	590.234	0.428	0.0033	0	PIH1 domain containing 2
DKFZp781N1041	BM982317_at	595.326	0.4503	0.0034	0	Similar to RIKEN cDNA 6430537H07 gene
---	CA503367_at	595.546	0.377	0.0034	0	Transcribed locus
---	CB241311_at	595.557	0.4103	0.0034	0	Transcribed locus
Tex9	243198_at	595.673	0.3939	0.0034	0	testis expressed 9
LOC90835	231300_at	600.908	0.4421	0.0034	0	C16orf93, Hypothetical protein LOC90835
---	BU607437_at	605.479	0.4397	0.0036	0	CDNA clone IMAGE:5760022; partial cds
GRCC9	223580_at	609.452	0.4884	0.0037	0	Likely ortholog of mouse gene rich cluster; C9 gene
NYD-SP14	223962_at	610.35	0.4072	0.0038	0	NYD-SP14 protein
STARD9	227108_at	612.449	0.4161	0.0038	0	START domain containing 9
Txlnb	227834_at	613.785	0.3974	0.0038	0	taxilin beta
DSCR1L2	219864_s_at	617.44	0.4789	0.0038	0	Down syndrome critical region gene 1-like 2
C14orf142	223273_at	617.471	0.4248	0.0038	0	Chromosome 14 open reading frame 142
Tctex1d1	1553635_s_at	621.563	0.5026	0.0039	0	Tctex1 domain containing 1
DCAMKL1	205399_at	622.976	0.4226	0.0039	0	Doublecortin and CaM kinase-like 1
OSBPL6	236261_at	623.425	0.401	0.0039	0	Oxysterol binding protein-like 6
CEL	205910_s_at	624.126	0.4547	0.0039	0	Carboxyl ester lipase (bile salt-stimulated lipase)
Cmbl	227522_at	625.928	0.4674	0.0039	0	carboxymethylenebutenolidase homolog (Pseudomonas)
---	N45983_at	626.851	0.3745	0.0039	0	Transcribed locus
LOC57821	206721_at	627.38	0.4301	0.0039	0	C1orf114, Hypothetical protein LOC57821
CHES1	1556004_at	628.427	0.4323	0.0039	0	Checkpoint suppressor 1
EPPB9	205662_at	628.667	0.406	0.0039	0	B9 protein
CNTN3	AL512746_at	630.326	0.5989	0.0039	0	Contactin 3 (plasmacytoma associated)
ABHD14A	210006_at	628.632	0.4447	0.004	0	abhydrolase domain containing 14A
MNS1	219703_at	630.316	0.4074	0.004	0	Meiosis-specific nuclear structural protein 1
Efcab2	223608_at	630.558	0.421	0.004	0	EF-hand calcium binding domain 2
HOXB2	237189_at	633.253	0.4142	0.004	0	homeobox B2
FILIP1	BF589893_s_at	633.865	0.4144	0.004	0	Filamin A interacting protein 1
TMC3	AI088153_at	634.399	0.4601	0.004	0	Transmembrane channel-like 3
ABCC6	215559_at	635.342	0.4563	0.004	0	ATP-binding cassette; sub-family C (CFTR/MRP); member 6
FAM13C1	1554547_at	636.095	0.3712	0.004	0	Family with sequence similarity 13; member C1
C9orf21	227534_at	637.282	0.421	0.0041	0	AAED1: AhpC/TSA antioxidant enzyme domain containing 1
CKB	200884_at	639.018	0.4578	0.0041	0	Creatine kinase; brain
FAM183A	BU676445_at	640.894	0.4464	0.0041	0	LOC440585
LOC283480	230351_at	642.385	0.4142	0.0042	0	FGF14-IT1 FGF14 intronic transcript 1 (non-protein coding)
LOC90288	232639_at	642.443	0.4024	0.0042	0	C3orf25, Hypothetical protein LOC90288
COL28A1	242345_at	645.965	0.4358	0.0042	0	collagen, type XXVIII, alpha 1
---	228740_at	648.851	0.4761	0.0043	0
SMPD2	205622_at	654.266	0.4085	0.0045	0	Sphingomyelin phosphodiesterase 2; neutral membrane (neutral sphingomyelinase)
C6orf108	204238_s_at	654.941	0.4647	0.0045	0	RCL: c-Myc-responsive protein Rcl
