# Supplementary material for: Changes in transcriptome of native nasal epithelium expressing F508del-CFTR and intersecting data from comparable studies
Source: Respir Res. 2013 Mar 28;14(1):38. doi: 10.1186/1465-9921-14-38 (PMC3637641; doi:10.1186/1465-9921-14-38)
Supplement: Additional file 2 — Gene lists from comparable studies presented in Table 3. [file 1465-9921-14-38-S2.xlsx]

## Sheet: Lists
Gene lists from comparable studies presented in Table 3 (Z: Zabner et al., 2005; W: Wright et al., 2006; V-L: Virella-Lowell et al., 2004; V: Verhaeghe et al., 2007; O: Ogilvie et al., 2011; C: current study).
UP= up-regulated in CF condition; DOWN= down-regulated in CF condition.
Z UP (300)	W UP (300)	V-L UP (300)	V UP (300)	O br UP (249)	C UP (117)	Z DOWN (300)	W DOWN (300)	V-L DOWN (300)	V DOWN (300)	O br DOWN (154)	C DOWN (220)
ABCA3	NAT1	ACADM	ALDH1A3	ZYX	ATP1B3	Adar	ACP2	Acat2	ABAT	ABCC5	ABCC6
ache	serpina3	Adar	ampH	ZFP36	7A5	AIM1	acp5	acta2	ABCA3	ACADM*	ABHD14A
acr	ACAT1	Adarb1	ANPEP	XPO6	ABI1	Alcam	Adar	ADM	acta2	ACOX2*	ADCY10
Adam8	ACYP1	parp1	anxa3	WDTC1	ACAA2	aldh1a1	ALAS1	AP2B1	Actg2	ADH1A	AK7
adcy8	Acyp2	agl	AOX1	WAS	ACTN4	SLC25A5	ALOX5AP	akt1	ada	ADH1C	ANKFN1
ADRA1D	ADH6	ak1	APBA2	VPS18	ACTR3	ANXA1	Aqp5	aldoc	Adra2a	ADH7	APOBEC4
ADRA2C	aes	ALDH9A1	aplp2	VPS18	ADM	ANXA2	Arf6	AREG	Aebp1	ADRA2A	APOD
Aebp1	agl	ANXA8L2	SHROOM2	VNN2	AMD1	anxa4	rnd3	B2M	JAG1	AHR	ARMC
ALDH1B1	AKR1B1	ANXA1	ATP2B1	VAV1	AQP9	ANXA5	arhgdib	bag1	ahr	AKR1C1	ARMC2
Amh	ANXA8L2	atf3	bchE	VASP	AREG	Arcn1	ASS1	BDKRB2	ALPL	ALDH1A1	ARMC3
Aplp1	ALOX15B	ATF4	CCND1	UPP1	ARHGEF7	ARF4	Atp12a	CFB	ank1	ALDH3A2	ATP6V0A4
APOC4	apod	ATP6V0C	BCL2A1	UBE2S	B3GALT5	Rhoa	Atp7b	BST2	asnS	ANK3	B7
ARHGDIG	RHOB	atp5o	BDKRB1	TRIM31	BCL2A1	rnd3	Bak1	btg1	atf3	ASAH1	BAG2
ARSF	Arl3	BCAT1	BDKRB2	TPM3	C12ORF36	asnS	CFB	C1r	atp2b4	ASTN2	BBOX1
Asgr1	asl	bchE	PRDM1	TPD52L2	C4.4A	ASS1	BST2	C1s	Opn1sw	ATP2A2	BG1
AVPR2	ATF1	BMP4	SERPING1	TOM1	C9orf3	Atp1b1	SERPING1	CA6	BMP4	ATP6V1B1	C10orf107
BCL2	ATP5G1	tspO	C1s	TNFSF14	CA2	Atp1b3	CASP1	CA9	BPGM	AUTS2	C10orf115
Hcn2	Atp5i	Pttg1ip	ca12	TNFRSF6B	CALB1	ATP5F1	Casp3	Cacna1a	Bst1	AVIL	C10orf79
BGN	Atp5j	capG	camk4	TNFRSF1B	CAMK2D	ATP5G3	runx3	CALD1	CALD1	BLZF1	C13ORF26
CXCR5	Atp6v1a	cav1	capG	TNFRSF1A	CAV1	Atp5j	Cbr3	CALR	CAV2	BMI1	C14orf142
btk	BDH1	Cbfb	CASP1	TNFAIP6	CCNE2	Klf5	Cd2	cat	CDH8	BZRAP1	C14orf50
c21orf2	BMI1	CCNB1	CD24	TNFAIP2	CD177	btf3	CD3D	runx3	CDH11	C14orf132	C15orf26
MPPED1	BNIP3	CCND2	CDH4	TMSB10	CD36	btg1	CD3E	CD1D	cdk5	CAST	C1ORF141
CCIN	CD24	CCNF	CDO1	TLR2	CD44	capns1	Cd3g	CD24	Cdk6	CCND1	C20orf85
CD37	clgn	cdc20	clgn	TIMP2	CD69	cav1	Cd247	CD33	cdkn2b	CCNL2	C3orf16
ENTPD2	CES1	CDC25C	CHEK1	TIMP1	CDKN2B	ccnc	CD7	CD59	CTSC	CD164	C6orf108
Cd79b	CETN2	CDK9	CHI3L1	THBD	CHES1	ccng1	Cd8a	CDH13	Chrnb1	CDC14B	C6orf154
Cdh15	CETN3	CENPE	COL4A4	TCN1	CLCA2	CD9	MS4A1	CDKN1A	CKB	CHAD	C6orf206
cdkn2b	CKB	CENPF	COL13A1	TAGLN2	CLECSF6	CDKN1B	CD27	clgn	AP1S1	CLCA2	C9orf115
CEBPE	CKMT1B	CHD4	cpd	SYK	CPA3	CEBPB	Cd48	cebpd	CNN1	CLDN8	C9orf116
CGB	CLCNKA	CKS2	CPE	STXBP2	CPA4	CTSC	Cd53	CHI3L1	Col4a1	CLK1	C9orf21
CCR6	COL4A5	clu	cstA	STK4	CSF2RB	COPB1	CD69	CHRNA7	col4a2	CLTC	C9orf24
COL9A1	COL7A1	SLC31A1	CTSB	STK10	CXCL10	COX6B1	CD74	TPP1	COL8A1	CLU	CAP2
CRX	Col9a3	Cox7b	Ctsk	STAT5B	CXCL6	cstA	Cd52	clpS	Col9a3	CNN3	CAPS
crybb3	CLDN3	CREBBP	Ctso	STAB1	CXCL9	Cstb	CEACAM5	ccr4	COL11A1	COL21A1	capsl
CSF3	crip1	DAPK1	Akr1c1	SPP1	DDX26	DDX5	CTSC	cnr1	Col15a1	COL4A5	CC2D2A
CTSZ	CRY1	DECR1	DOCK2	SPI1	DKFZP564F0522	DHX15	CCR1	COL8A1	MAP3K8	CREB1	CCDC11
cyp2a13	CSRP2	nqo1	DPP4	SP110	DSC2	DYNC1I2	Cox6a2	Col9a3	CPA3	CTSC	Ccdc114
cyp2d6	CTNNB1	DIAPH1	DSG2	SP110	EAT2	DSG2	Cpa2	cpd	crip1	CYP2A13	Ccdc17
Cyp11b2	CTSH	DNM1	DUSP4	SOD2	ECHDC3	dsp	CRYM	CR2	CRYAB	CYP2J2	CCDC74B
CYP21A2	CYP51A1	Echs1	dusp6	SLA	EGR3	EIF4A2	csf1r	Crem	cryz	CYP4B1	CCDC78
dapk3	DBI	eif2s3	Ecm1	SH2D2A	EIF4G3	SERPINB1	CSF2RB	CSRP2	CTGF	CYP51A1	CCDC81
DLG4	Akr1c1	EIF4B	EHHADH	SERPINA3	EPHA4	Eps8	CTSW	cstA	CTPS	DLEC1	CCNA1
DMPK	GADD45A	Ets2	ELK3	SEMA4D	EREG	ERH	cyp2a6	CTSL1	CYP1B1	EFEMP1	CD164L2
DNASE1L2	ddt	FKTN	emp1	SELPLG	FAM126A	ACSL3	CYP2A7	CYP51A1	Cyp24a1	EFHD1	CD19
Dok1	DEFB1	FKBP5	ephb2	SELL	FCGBP	GABRP	cyp2a13	Dars	CYP51A1	EVI5	CDHR4
DPEP1	cfd	FLNC	etv1	SAA4	FCGR3A	Gars	CYP2B6	DDB2	DAPK1	EYA1	CECR1
DRD4	DIAPH2	bloc1s1	Evi2a	S100P	FGFBP1	Gbas	CYP2B7P1	DHCR7	DDB2	FABP6*	CEL
DUSP9	DNAH9	GCNT1	EVI2B	S100A9	FGL2	GCH1	CYP2F1	DUSP4	dld	FCAR	CERKL
efnb1	Dnase1l1	GLUL	Fap	S100A8	FLJ22833	GJA1	Cyp24a1	dusp6	dmd	FCGBP	CES1
ELAVL3	Slc26a2	Gsn	Fbn2	RGS2	FLJ43663	GCLC	DAP	EDNRA	Dok1	FLNB	CGI-38
emd	ELK3	Hist1h1c	FGF2	RGS1	FRMD6	GCLM	DNASE1L3	EIF4A2	RCAN1	FMO3	CHES1
EPHB4	endog	HMMR	FGF5	RELB	G0S2	GLO1	dusp5	eno2	dsp	FOLR1	CHST5
EPO	eno2	hsbp1	foxg1	RASSF2	GCNT3	GPX1	Evi2a	stom	dusp2	FTO	CKB
esrrb	EPHB6	Hspb1	FOXF1	RAC2	GJA1	GPX2	F3	F3	EDNRA	GADD45G	CLDN3
ETV2	ephX1	Hspg2	FOXF2	RAC1	IGFBP3	CXCL1	Fbp1	F13B	EEF1A2	GALNT3	CLGN
EVX1	Ercc1	IDE	foxd1	RAB13	IL1B	Gtf2a2	FOS	FASN	EFNB2	GAS6	Cmbl
F2	Extl2	IDH3B	FOXE1	QPCT	IL1R2	H2AFZ	FUT2	EFEMP1	Eln	GOLGA2	CNTN3
F10	Fabp6	IFIT1	FOLR3	PTTG2	IL8RB	H3f3b	FYB	FCGRT	Eps8	GSTA1	COL28A1
F11	FDFT1	Ifit3	fut8	PTPRE	ITSN1	hadhb	GAA	FDFT1	Erbb3	HMGCS2*	CRIP1
fabp3	foxg1	IGFBP6	gas6	PTPRC	KRT14	HDAC2	GABRP	FHL2	ERG	HNMT	CRISP2
FBLN2	FOXJ1	IL7R	GBP2	PTPN6	KRT23	HIF1A	GBP1	fn1	F12	ICA1	CRISPLD1
Fgf3	FOLR1	Il10rb	GLRX	PTN	KRT24	HLA-DRA	GBP2	DARC	FBLN1	IL18	CXorf41
Fgfr4	FTH1	IL18	GPER	PTK2B	KRT6A	hla-drb1	GCH1	GAGE7	fgf1	INADL	CXorf44
FGL1	Gbas	Isl1	Grb14	PTGS2*	LCP2	HMGN2	Glb1	GAS1	fhl1	ITCH	CYBASC3
FOXC2	bloc1s1	ITGA7	CXCL1	PTAFR	LIMK2	HNRNPA2B1	gpr18	GBE1	FOXC2	ITGA2	CYP24A1
FOLR1	GCLM	ITGAE	CXCL2	PSTPIP1	LOC145741	Hnrnpab	GSK3B	Gldc	FLNC	ITGB5	DCAMKL1
FOLR3	gpX3	itpa	Cxcl3	PSMB9	LOC150759	Hnrnph2	GYG1	gpX3	FLT1	ITM2A	DDX3Y
nr5a1	GSTP1	KIF11	Hist1h1c	PSMB8	LOC286272	Hnrnpk	GZMA	GRIN2B	gabpb1	KAL1	DKFZp781N1041
FUT5	gtf2h3	KIFC1	HAS2	PPIF	LOC374491	Dnaja1	GZMB	GTF3A	GALNT3	KIAA0528	DNAH12
fut7	hba2	KRT18	HCLS1	PMAIP1	LRAP	HSPA1A	GZMK	GUCY2C	LRRC32	KLK11	DNAH6
GABRB3	HBB	LASP1	CFH	PLSCR1	LY6D	HSPA5	NCKAP1L	GYPC	GBX2	KRT15	DNAH9
Gabrd	hbd	LBR	Cfhr1	PLK3	MAK3	HSPA8	CFH	GZMB	gfra1	KRT5	DNAI1
GAGE2C	HMGB2	LGALS1	hla-dpa1	PLIN2	MALAT1	Hspb1	Cfhr1	HCLS1	SFN	LAMA5	DNAI2
GATA2	HMGCR	LGALS3	hmox1	PLEK	MFAP3L	HSP90AA1	HLA-B	Hk2	GP1BB	LEPREL2	DNALI1
GHRH	HPGD	LMNB1	HOXB2	PLCG2	MMP1	HSP90AB1	HLA-DMA	HLA-A	GPR1	LGALS3	DNCL2B
GIPR	Hspa1l	MAGOH	hpcal1	PLAUR	MMP12	HSPD1	HLA-DMB	HLA-B	GPR19	LIPT1	DNER
GNAT1	Hspa2	MAN2A1	ICAM1	PIK3CD	MNDA	iars	hla-dpa1	HLA-F	GSTM4	MICAL3	DSCR1L2
gnb3	HSPE1	map2	id1	PI3	MRC1	id1	HLA-DPB1	HLA-G	GSTT1	MSH3	DYX1C1
gnl1	TNC	MCM4	IFI16	PFN1	MRC1L1	IDH1	hla-dqa1	HMGCR	HIC1	MST1	ECRG4
GP1BB	igfbp2	MCM6	IFI27	PDLIM7	MXD1	IFI16	HLA-DQB1	HMGCS1	HMGCS1	NDUFA5	EFCAB1
CXCR3	igfbp7	mecp2	IFIT1	OSM	NCCRP1	IFI27	HLA-DRA	foxa1	HOXA5	NFAT5	Efcab2
Gpr31	Ik	mest	IGFBP5	OASL	NDRG1	igfbp2	hla-drb1	hes1	HOXA7	NFATC3	EML1
RAPGEF1	IRF3	mgst2	IL1B	OAS1	NEDD4L	igfbp3	HLA-DRB5	Hspa1l	HOXB7	NPIP	ENKUR
Grik5	KAL1	MKI67	Il1r1	NSMAF	NFAT5	Itgav	HLA-E	ICAM1	Hoxc6	NT5C2	ENO2
GRM3	KRT5	myh10	IL6	NINJ1	NS3TP2	JAK1	HLA-F	IDH2	hes1	NT5E	EPB41L3
BRF1	Krt14	PPP1R12A	IL7R	NFKBIE	OSM	KARS	HLA-G	IDI1	Hspa2	NTS	EPHX1
GZMM	Krt15	hnrnpm	itga6	NFKBIA	PAM	KRT5	HMGCS2	IFI16	HSPA4	OFD1	EPPB9
has1	LMO2	NBN	ITGA2	NFIL3	PDCD1LG1	Krt15	IRF8	IFI27	Hspb1	OGT	FABP6
HIC1	BCAM	ndufs2	ITGA3	NDRG1	PDZK3	Ktn1	id1	IFNA1	Hspb2	PAPSS1	FAM134B
HMX1	epcam	Ndufs5	ITGA4	NDEL1	PHACTR2	LASP1	ID2	ifrd1	id4	PER2	FAM13C1
HPN	MEA1	RPL10A	stt3a	NCF4	PTHLH	lipA	IFI27	igfbp3	ifrd1	PKD2	FAM166B
HSF4	Scgb2a1	ORC5L	KCNJ2	NCF4	PTPRC	epcam	IFI35	igfbp4	IGFBP1	PPL	FAM183A
Icam2	Mgst3	PDCL	kcnj8	NCF2	RBM47	Mdh1	SP110	igfbp7	igfbp2	PROS1	FAM92B
Igfals	MID1	Pc	KCNK1	NCF1	RBPMS	MIF	Ifit3	il1rap	igfbp7	PTPRZ1	FBXO15
IGLL1	MIPEP	PFDN5	KCNS3	NAPA	RGS18	NAP1L1	IFNG	IL6	INHBA	PZP	FDXR
ITGAL	MLF1	cdk14	KRT19	N4BP1	RGS2	Nars	Igf2r	Inpp5d	ITGA1	RAD51L1	FHL1
ITGB7	Ncf2	PGD	KRT33A	MX2	RNF149	Ndufb5	igfbp3	INSIG1	ITGA7	RBM5	FILIP1
ITIH1	NDUFA1	PLAT	KRT33B	MX1	RUNX2	Ndufs5	il2rb	ITGA3	Jak2	RBM6	FKBP6
ITPKA	Ndufa7	Pltp	KRT34	MSN	SCD4	RPL10A	il2rg	Itgb1	KISS1	RPL9	FLJ40919
KCNF1	NDUFAB1	POLR2A	KRT81	MPP1	SCEL	nfe2l2	IL7R	Itgb5	KIT	SACM1L	FLJ46266
KCNQ2	NDUFB1	PPP6C	LAMA4	MNDA	SERPINB13	OAT	IL10RA	ITIH3	Krt14	SCGB1A1	FTO
KISS1	NDUFB6	PRKACB	LTBP2	MMP9	SLC16A14	ODC1	IL15RA	KCNJ2	KRT17	SEC63	GIPC2
KLK1	NDUFC1	PRKDC	Ly6e	MMP25	SLC26A4	pfn2	IDO1	KCNN4	KRT18	SEMA3C	GPR162
KRT81	nell2	PRPSAP2	TACSTD2	MMP25	SLC2A3	PGD	CXCL10	Kir3dl1	AFF3	SEMA3E	GPX3
KRT83	nucb2	PRSS1	MAN1A1	MAP4K4	SPRR2A	SERPINB5	INPP1	KRT81	LAMB1	SEPP1	GRCC9
LFNG	P4HA1	prss3	MCC	LYN	SPRR3	PLS3	Irf1	LAMA4	LEPR	SERP1	GSTT1
lgals2	Serpinf1	PRSS7	MFAP2	LTB	STRN	ppiB	ITGAE	Lcn2	LGALS3BP	SERPINB7	HLA-DQA1
Lhb	Atp8b1	PSG9	KITLG	LSP1	TCN1	Ppp1cc	ITGB2	Lifr	ABLIM1	SERPINF1	HOXB2
lhx1	serpini2	PSMB6	MLF1	LITAF	TMCC3	PPT1	ITK	Fads1	lox	SERPINI2	HSPBP1
LTB	pik3c2a	psmb7	MME	LILRB3	TMEM1	MAPK6	KCNN4	lox	LUM	SH3YL1	HYDIN
Ltk	pip	Psmc6	Mmp1	LILRA3	TMEM16A	PSMA1	KIT	loxl1	MAP1B	SLC15A2	IFLTD1
Mag	PLAT	PSMD4	Mmp2	LILRA2	TMEM45A	Psma3	KLRB1	lpp	Matn2	SLC22A4	IGFBP2
matK	fxyd1	PSMD5	MMP3	LDHA	TPM4	Psma4	KLRC2	MAGEB4	MCAM	SLC23A1	Iqch
MC1R	PLP2	ptprf	MMP14	LCP2	TYRP1	psmb7	KLRD1	MAOA	mdh2	SLC23A1	Iqub
MEF2D	Pltp	abcd3	MT1F	LCP1	XIST	Psmc6	Krt4	MFGE8	Mdk	SLC26A4	KIAA1529
MLLT1	Pms1	PYGL	MT1H	LCN2	ZNF83	PSMD10	KRT13	MPI	MAP3K1	SLC27A2	KLHL13
FOXO4	polr2i	rac2	MT2A	LCK		ptprz1	LCK	MT1X	mest	SLC7A11	KLP1
MMP17	PPOX	rbms2	mx1	LAPTM5		abcd3	Lcn2	MXI1	mgmt	SMG1	LDLRAD1
MPP1	Ppp1r7	RPA1	MX2	KRT8		RAB1A	LCP1	MYC	mmp16	SNAPC1	LOC128344
MSI1	PRODH	Rpa3	MXI1	KPNA2		rac1	lcp2	Naglu	mn1	SPAG8	LOC129881
msmB	proS1	S100A2	Ncf2	KCNJ15		Ran	LGALS3BP	Nap1l3	MYBL2	SPRY2	LOC134121
Muc3a	PSMD8	S100A13	NEFH	ITGAX		Rap1b	Lsp1	NDN	myh10	SQLE	LOC199920
MUC6	Ptger2	SARS	NEUROD1	ISG20		RBBP8	LTB	Neu1	Ngf	SRGAP2	LOC283480
MVD	PTGS2	SCNN1A	NOVA1	IRAK1		rpl8	LTF	NPR3	Nnat	SULT1A1	LOC352909
MYOG	PTPN13	SCP2	pnp	INPP5D		RPL36AL	Ly6e	NT5E	NOTCH3	SYNE1	LOC57821
nfkbil1	PZP	set	NT5E	IMPDH1		rplP0	LYN	P2RY1	nppb	TARBP1	LOC90288
Nfkbil2	rab4a	Sfrs5	OAS1	IL8		rps3	MAN1A1	SERPINE1	NPR3	TCERG1	LOC90835
Ngf	RAB13	Sfrs6	OAS2	IL2RG		Rps5	MAN2A1	CDK16	ROR1	TEP1	LRRC45
nova2	RAGE	STIL	SERPINB2	IL1RN		rps15	MCM6	PDE4D	ROR2	TLR5	LRRC46
NPAS1	RPGR	smarca2	Pak1	IL1R2		RPS26	Cxcl9	Pde6a	Ocln	TRO	LRRC50
NTRK1	Rpa3	Smn1	Pak3	IL1B		S100P	MMP10	phyH	palm	TTF2	LRRC67
Ntsr1	MRPL23	SON	Enpp1	IL18R1		Serpinb3	MT1E	SERPINE2	Pde1c	UAP1	MAOB
OPRD1	RPS4Y1	SPAST	ENPP2	IGSF6		serpinb4	MT1F	PLOD2	pdgfra	USP14	MGC13040
Pdcd1	RYR3	SPTAN1	Serpinf1	IFITM3		SCP2	MT1H	plscr1	pdgfrl	VPS41	MGC16372
pde1b	SC4MOL	SSFA2	Penk	IFITM2		CCL20	MT2A	Polrmt	Pdgfrb	XBP1	MGC34837
PGC	CCL15	Stk3	pgm1	IFITM1		sdcbp	myo1f	POU2AF1	Pim1	ZNF136	MGC35043
PGM5	six3	STK10	SERPINE2	IFIT2		SEPP1	muc2	PPARG	Pkp2	ZNF529	MGC35194
PIK3R2	slc22a4	SULT1A3	Serpini1	IFI44		SGK1	MUC4	Ppp1r3c	pmp22		MGC40178
pitx3	snai2	Taf5	PIK3CD	IFI35		SKP1	mx1	PKIA	POLR2J		MGC45438
Pnmt	SNAPC4	Tceb2	pla2g4a	IFI30		SLC2A3P1	MX2	PKN1	ppl		MKX
POMC	SOD3	TNFAIP2	PLAT	IFI16		snrpd2	MYD88	HTRA1	Map2k3		MNS1
Pou2f2	SP3	TPD52L2	PLAU	IER3		SP3	Nkg7	PTN	PRPS1		MOPT
PPY	SPAG1	tpm2	PLAUR	IDH2		srp9	Nts	PTPN13	PRSS7		morn5
PRG2	sqlE	TSC1	PLOD2	ICAM3		SRP19	OAS1	PTPRG	HTRA1		MSH5
PRKACG	Srd5a2	TST	PODXL	HSPA1A		taf7	PGD	PTPRK	Ptger2		MYLK
PRKCG	srp9	TTC3	PKIA	HPCAL1		taldo1	PI3	Ptx3	Ptgis		NELL2
MAP2K7	STATH	UBE2A	prkar2b	HMOX1		Tars	PIK3C2B	rab5a	Pycr1		NESG1
psd	SULT1A3	ufd1l	prss3	HLA-E		dynlt1	PIK3CD	relB	rgs7		NP25
PTAFR	VAMP7	UQCRB	PSG3	HLA-B		TFRC	PLS1	ROBO1	Sort1		NUDT14
PTGIR	TCF15	vcl	PSG9	HIST1H2BK		KLF10	PMAIP1	RORA	S100a3		NYD-SP14
PTMS	TFF1	EZR	PTGS2	HCLS1		SEC62	PODXL	RPS6KA2	S100a4		Odf3b
Ptprcap	Tsnax	WNT5A	PTPN13	HCK		TMSB4X	por	RYR1	S100A10		OR7E47P
Ptprh	Wrb	YWHAZ	ptprr	H3F3A		TOP2B	Ppp1r3c	Sat1	SC5DL		OSBPL6
Ptprs	ZNF20	ZNF185	Ptx3	GZMA		TPBG	Prf1	SC4MOL	scd		P4HA2
RFX1	ZNF91	SEMA3B	RAB27B	GPSM3		Cct3	srgn	SC5DL	CLEC11A		PACRG
Rom1	ZNF132	BAT1	rac2	GNPDA1		Tsg101	PRKACB	Serpinb3	SDC2		PEX6
RPL38	ZNF165	Slc39a7	RAGE	GNLY		TSPYL1	PRSS8	serpinb4	Sfrs6		PIH1D2
rps11	ZNF177	NCOA4	RARRES1	GNA13		TXNRD1	psmb8	SGK1	slc1a4		PLK3
rps12	ZNF187	SLC7A5	RASA2	GMFG		UBE2A	psmb9	Siah2	SLC2A3P1		PLTP
SCN1B	ZNF204P	Hist1h4c	relB	GLA		ube2d3	PSMB10	SLC2A3	SLC4A2		PPIL6
SCN2B	DNALI1	IKBKAP	RGS2	GK		UGP2	PSME2	SLC9A3	SPINK1		PPOX
Selplg	Dek	Yars	RRAD	GGT1		Uqcrc2	Ptger4	Slpi	Stac		PROS1
sftpb	TUSC3	RGS20	Satb1	GDF15		UQCRFS1	PTPN7	snai2	STAT4		PRUNE2
SGCA	Cdk2ap1	SSNA1	SCN9A	GCA		Uqcrh	Ptprc	SNAPC1	TAGLN		PTGFR
SLC6A11	IFT88	DDX3Y	Ccl2	GADD45B		vbp1	PTPRE	SNRPN	TCF15		RABL2A
Slc18a3	FZD6	eIF3h	CCL20	GAB2		VDAC1	RAD23B	Sod2	TEAD3		RBP1
slit1	NME5	EIF3I	CXCL5	G0S2		vdac2	RARRES1	SPTA1	TERF1		REC8L1
Snapc2	BBOX1	CTNNAL1	sdc1	FTL		YWHAB	rarres3	sqlE	NR2F1		REEP1
snta1	GNPAT	TNFSF9	CXCL12	FPR1		YWHAZ	Rlbp1	stc1	TFPI		REPS1
SPI1	TPST1	MTMR1	Sfrp1	FOSL2		CNBP	Rnf4	MLX	TGFB2		RFX2
Spn	SORBS2	Dpm2	SCG5	FOSB		slc30a1	SAA4	dynlt1	THBD		ROPN1L
SSTR3	prsS12	SYNJ1	SLC1A3	FOS		CSDE1	ATXN7	tef	Thbs1		RPS4Y1
SSTR5	HAT1	FUBP3	Slc14a1	FLOT1		Dek	SCNN1B	TFPI	Thbs3		Rsph1
tbx2	Ruvbl1	ina	SLC16A2	FLNA		NCOA4	CCL3	TGFA	thrB		RTDR1
tbxa2r	DDX3Y	PDLIM1	SLC20A1	FLI1		Cdk2ap1	CCL4	tgfbi	Tle4		SAA1
TCF15	EIF3C	AIFM1	SNAP25	FGR		FZD6	CCL5	Tgfbr2	clec3b		SAA2
TERT	JRKL	Ccne2	Sod2	FGL2		eif3a	CCL20	THBD	tnnc1		SAA4
tfr2	BANF1	TMSB10	SOX9	FCER1G		EIF3C	CXCL11	TIMP1	TNNT1		SCGB1A1
CLDN5	P4HA2	SFRS2IP	stc1	FASN		eif3d	XCL1	timp4	TPD52L1		SEC14L3
TPO	CDKL2	ZMYM3	TAF4B	EVI2B		snx3	SECTM1	tm7sf2	Trpc6		SIGIRR
TPSB2	CH25H	DLG5	Tcf21	ELF1		Adam9	SELL	TMSB4X	twist1		SLC13A3
TULP1	SEMA5A	SNRNP40	TEK	EHD1		CD164	SLA	TNFAIP3	Upk1b		SLFN13
SCGB1A1	uba3	ARHGAP29	TFAP2A	EGR2		SUCLA2	SLAMF1	TPBG	UCP2		SMPD2
Upk3a	Cldn8	TJP2	Tgfbr2	DUSP5		CREG1	SLC20A1	TUBG1	upp1		SOC
BEST1	Krt75	LITAF	tgm2	DUSP1		DPM1	Stac	twist1	WNT2B		SPAG6
Wnt1	BZRAP1	APOBEC3B	thbs2	DPYSL3		Tsc22d1	STAT1	tyr	ZNF85		SPAG8
XRCC1	Trip13	Prdx6	TLE1	DOCK2		CPNE3	STAT4	UGT8	ZYX		SPATA17
zap70	kif3b	ABCG1	TNFAIP3	DHX34		papss1	STAT5A	vldlr	DNALI1		SPATA4
ZFPL1	COX5A	ISG15	TNFAIP6	DEFA1		Trip12	STK10	ZNF22	ALDH5A1		SPEF1
ZNF205	SPAG6	SAFB2	TPBG	CXCR4		HMGN3	XCL2	ZNF43	ST7		Srd5a2
fzd5	rab36	ESPL1	Trpc1	CXCL10		ube4a	tap1	ZNF140	SLC7A5		SRGAP3
SEMA3B	DZIP3	Rnf144a	TUBA4A	CTSD		Tm9sf2	TAP2	ptp4a1	TRRAP		STARD9
BAT2	IFT140	DLGAP5	Uchl1	CST6		COX5A	TRD@	LRP8	FZD7		STOML3
OR2H2	MAGI2	Trim14	UGT8	CSF3R		2015-09-01	GPR137B	CXCR4	Snhg3		STOX1
dpf1	Rhobtb1	NCAPD2	VEGFA	CSF3		TJP2	TMSB4X	OR2H2	dyrk2		SULT1A4
FZD9	lpgat1	KIF14	VEGFC	CREB5		itm2b	VDAC1	HMGA2	SORBS2		Tctex1d1
HYAL3	DLEC1	gfpt2	TFPI2	CPA3		ATP6V1G1	VIM	Gtpbp6	PKP4		TEKT1
Ppfia4	SCO2	CTDSP2	FOSL1	CORO1A		Vps26a	wars	SRPX	PIR		TEKT2
PPFIA3	txndc9	Trap1	alx1	CEACAM5		Rbm39	XIST	Ifitm1	LGR5		Tex9
tcap	SPRY2	NUTF2	TMEM187	CEACAM1		Morf4l2	LAPTM5	csdA	HSD17B6		TIMP4
MARCO	NET1	Topors	Hist1h2ac	CDKN3		CTR9	CXCR4	bhlhe40	SLC4A4		TMC3
S1PR4	Bet1	Hrsp12	HIST2H2AA3	CDKN2D		BZW1	TFPI2	Ppap2b	STX11		TMEM213
Tnfsf14	TCIRG1	NDC80	HIST1H2BF	CDKN1A		LAPTM4A	ptp4a2	STC2	B3galt2		TMEM232
matn4	RBM14	HAX1	HIST1H2BE	CDA		SLK	HIST1H3E	rfxank	TRIM24		TNFAIP8L1
FGF18	FAM3C	pfdn6	HIST1H2BI	CD97		Eif4a3	GALR3	b4galt4	bud31		TSNAXIP1
Wisp2	pibf1	CAP2	Hist1h2bc	CD83		MATR3	Ifitm1	Abcc3	MGAM		TTC25
gyg2	Ube2e3	DCTN2	HIST2H2BE	CD74		spcs2	APOL1	NRP1	Syngr3		TTC29
BAIAP3	SSSCA1	anp32b	HIST1H3E	CD53		TOMM20	OASL	Ier3	MSC		TTC7B
Pglyrp1	tm9sf1	AGPAT2	HIST1H3H	CD48		UBA2	adam19	STBD1	CRLF1		TTLL10
Hap1	mrpl28	mrpl28	SRPX	CD37		ARPC5	TNFSF10	SLC16A6	Cyth3		TUBA4
socs3	St6galnac2	SMC2	Ifitm1	CD22		ARPC3	IL18RAP	CBFA2T2	GPR56		Txlnb
SLC13A2	postn	Paip1	Lmo4	CCR1		ACTR3	Asap2	OSMR	C5orf13		UCC1
Pigq	cgrrf1	TXNIP	OASL	CCND3		TSPAN3	FCGBP	RAB11B	ITGBL1		VMD2L2
RRP9	Tcfl5	igf2bp3	akr1c3	CCNA1		TSPAN1	MGAM	IL32	Nrxn3		wdr16
DYRK1B	Capn9	mgea5	B3galnt1	CCL4		NAMPT	nmi	MSC	HS6ST1		WDR54
MSC	HSPH1	NUP50	SERPINB7	CCL20		Tob1	lgi1	C5orf13	ADAMTS2		WDR66
S1PR2	RUVBL2	plk2	TNFSF10	CASP4		TRIM28	IL32	FADS2	FAM115A		ZD52F10
SLC22A6	Klk11	SFRS13A	NRP2	CARS		CNIH	Ube2l6	Gdf15	DNAJC6		ZMYND10
NRXN2	rabl4	BLCAP	WISP1	CAP1		txndc9	B4galt5	fez1	Rhobtb1		ZMYND12
HS6ST1	SMA4	SEC61B	HIST1H2BJ	C3AR1		PSMD14	Lpxn	MICAL2	LPPR4
Recql4	TOPBP1	MLLT11	EIF1AY	BTG2		HNRNPR	TMPRSS11D	HERPUD1	NUAK1
PICK1	TPPP	ZWINT	CD83	BST2		EIF1B	Itm2a	PHF16	ARNT2
RIN1	Kif3a	NUDT4	B4GALT6	BIRC3		TRIM22	ARHGEF6	Gins1	MAMLD1
RGS6	TBC1D8	rpl35	Lpxn	BIRC3		TUBA1B	gmfg	ELMO1	DNAJB6
PLCH2	PKIG	DCTN3	chst2	BCL3		NSA2	PTGES	MAGI2	Tspan2
ECE2	Pla2g16	ACOT7	GSTO1	BCL2A1		SEC24B	ier2	ATP9A	RASGRP1
ADAMTSL2	TP53TG1	rbm16	homer2	BASP1		Lypla1	CYTIP	edil3	aass
ZNF646	NRM	R3HDM2	ARHGEF6	AURKB		FAM3C	ISG15	tspan5	sorbs3
ACAP1	Hspa4l	INPP5F	Adamts3	ATP6V1E1		GPNMB	EDEM1	NAMPT	Dhrs2
Clstn3	ZNF652	Btbd3	NFE2L3	ATP6V1B2		atp5h	KIAA0226	Fam13a	RCAN2
SNPH	Btbd3	WDFY3	Znf516	ATP6V0D1		Ube2e3	PHACTR2	GPR64	POP7
TBKBP1	WDR47	KDM1A	GPRASP1	ATF5		CAP1	URB2	TRIM22	Efs
Rce1	KIFAP3	usp33	Kbtbd11	ARPC5		CIB1	Zbtb24	SCML2	MYL9
APC2	FAM179B	PHLPP2	gfpt2	ARPC3		ARL6IP5	TRIM66	ndrg1	ACAA2
ACAA2	SYNE2	XPO7	LRRC17	ARPC2		cct4	fchsd2	Tmem147	Fst
Sema6c	ANKRD28	Fnbp1	Irx5	ARPC1B		CCT2	Arhgap25	CRTAP	ZNF238
CPLX2	TSPYL4	WAPAL	NET1	ARID3A		TXNIP	NR1D2	FBLN5	FBLN5
usp19	RPGRIP1L	Rrp1b	TCIRG1	ARHGDIB		rraga	CLEC2B	DEAF1	Polr3f
BTNL3	SYNE1	smc5	GPNMB	AREG		DCTN6	Actr2	Prdx4	postn
Slc38a3	SSBP2	Psme4	SEMA4D	AQP9		Ptges3	RASGRP1	npc2	Cgref1
LILRA3	LRRC6	PMPCA	SEMA3C	ALOX5AP		YME1L1	NAMPT	Cgref1	PNMA2
EMILIN1	CBY1	Bat2l2	Procr	ALOX5		plk2	PDZK1IP1	PNMA2	Fermt2
celf3	BRP44	DDHD2	IFI44	ALDOA		mthfd2	Sf3a1	ARPP19	DSTN
GPR44	Spef1	CLEC16A	Ifitm2	ALAS2		BLCAP	TRIM22	hcp5	DUS4L
ATXN2L	NDUFAF3	UBR2	TXNIP	AIF1		C11orf58	Btn3a3	Tmsb15a	Dusp14
Twf2	c18orf10	USP22	WASF3	ADAM8		ywhaq	WFDC2	SOX30	prss23
ATF5	Syf2	PPWD1	hcp5	ADAM19		tmed10	ifitm3	C10orf10	PKIG
UNC13A	TIPARP	TRAM1	Nmu	ACTB		Cops5	ifi30	prss23	NID2
FCHO1	RNF160	NUP188	IFI44L			DSTN	GPNMB	NID2	LPHN1
C3orf27	Ribc2	FLRT2	Esm1			prss23	CAP1	Rasa3	PAXIP1
Abcb9	nupr1	Samm50	ANXA10			strap	Sema6c	Hspa4l	stk38l
HMHA1	sh3yl1	CLIC4	phlda1			Mrpl3	SEMA4D	ZNF409	ENDOD1
Mapk8ip2	B9D1	rwdd3	TNIK			rpl35	UBD	CHSY1	ZNF423
SH3BP1	TEKT2	SLITRK5	Nmnat2			PDCD10	IFI44	DZIP1	RAP1GAP2
FSCN2	C16orf80	C10orf137	EPB41L3			Xpot	CXCL13	KLRK1	GLT25D2
LOC26102	NME7	GAPVD1	SLC35D1			PARK7	Ifitm2	ELL2	Sel1l3
TTLL3	FAM164A	PHGDH	Sulf1			PHB2	CXCR6	MAPKBP1	PLCB1
NKX2-8	zmynd10	ostf1	LPHN2			GABARAPL2	adam28	Tmcc1	C22orf9
DUX1	pop5	STAU2	ncapd3			rbm16	hcp5	PDZRN3	DAAM2
BBC3	DYNC2LI1	MDFIC	ANGPTL2			KIAA1012	trafd1	znf292	ddah2
GPR162	hspb11	TAX1BP3	Ethe1			cct5	UGT2A1	FSTL4	DDAH1
TP53TG5	Spa17	PLCE1	Ldoc1			DAAM1	KDELR1	EPB41L3	SLC7A11
AD7C-NTP	Fev	UBR5	LY96			EFR3A	IFI44L	TBC1D9	LMOD1
MLL2	fnbp1l	Amotl2	C11orf41			CYFIP1	NUPL2	Rftn1	BAMBI
snx15	glt8d1	c22orf28	Gca			Sel1l3	BTN3A2	Nup210	Olfml2b
PARD6A	DNAH7	Rab14	TMEM158			iscU	btn2a1	Sel1l3	tes
CELA2B	SMYD2	Pcf11	MOXD1			SUZ12	Coro1a	cobL	Ribc2
c9orf114	SPINLW1	hspb11	OSBPL3			HEBP2	MAP4K1	LPHN3	SENP3
RTEL1	CLMN	TMEM66	SUSD5			CD2AP	Ntng1	MAN2B2	Fbxl5
PCBP3	C1orf114	KDM3B	glcE			LRP10	KLRK1	NCAPH	nupr1
MEG3	PLEKHB1	POLE3	FAM169A			sh3yl1	Fnbp1	TMEM158	CYFIP2
HAB1	mrpl40	Elovl2	SLITRK5			RNF11	ATP10B	SENP6	ANKRD1
PCDHB11	COL21A1	osgep	STEAP1			GHITM	NBEAL2	tes	RAB30
TUBB4Q	ANP32E	Ipo9	TNFRSF21			CHMP2A	TMED3	fbxl4	TRIB2
KIF17	SFXN3	NUP133	SLCO3A1			C16orf80	HMHA1	ANKRD1	sccpdh
Hcn3	lrrc48	NXT2	G0s2			slc25a24	PISD	disc1	CHST15
C6orf47	rbm4b	CIAPIN1	myef2			UBQLN2	ABTB2	SIT1	GULP1
MYL7	fam172a	ANKMY2	cdon			sh3glb1	PPP1R16B	TNFRSF21	Elovl2
FAM3A	C9orf3	Zmiz1	SHC3			Ttrap	RNF115	TMEM97	2011-09-01
C19orf57	TSPYL5	ATP10D	PION			TMEM66	GPR171	TRIB2	DOK5
KCTD17	DIXDC1	RAB22A	ddit4			CYCS	IL23A	HIPK2	BEX4
TSC22D4	GLB1L2	KIDINS220	Slc6a15			slc38a2	SSH1	SCHIP1	sar1a
Dohh	znf160	GPR107	C14orf132			RIN2	SASH3	Baz2b	phtf2
Mfsd7	COG7	C9orf16	smagp			ddit4	ddit4	Insig2	ATP10A
DGCR6L	NCRNA00081	CYB5B	KIAA1462			leprot	Mphosph8	TRIAP1	ppm1h
WFDC8	AHNAK2	TMEM47	SLC39A8			PHIP	XAF1	AJAP1	C17orf75
LOC90586	kctd12	WDR67	POPDC3			iars2	GALNT10	BEX4	ndrg4
Armc6	Pacrg	OSR2	ELOVL6			Wsb2	Lrrc16a	pno1	ZNF643
LYPD1	SLC38A6	RPL23AP7	Jam3			cxcr7	RNF114	KIAA1467	EFHD1
Agap2	2010-09-01	UBXN2B	C6orf105			Akr1b10	c19orf10	Rragd	C17orf91
ZNF787	PRUNE2	MYL6B	HIST1H2BK			rtn4	chp2	AFAP1	ZNF804A
ZCWPW2	LOC220594	dcp2	c5orf30			SLC25A46	CREB3L2	TSPYL2	dcp2
C10orf72	Efha1	Zfc3h1	NLRP3			MTDH	C6orf62	SLC39A8	BMPER
cadm4	C6orf145	ptplb	kctd12			MYL12B	hopx	ZNF643	OLFML2A
Samd14	AMIGO2	YTHDF3	LYPD1			AHNAK2	PRRC1	CCDC86	C9orf91
C2orf72	DPY19L2P2	sgms1	SSX2IP			TMEM123	LOC150759	lpcat1	KCTD20
C2orf55	HERC2P2	FRYL	CNIH3			tubB	RNASEH1	SVEP1	NSUN5P2
C1orf68	GTF2H5	LOC646934	MAST4			Efha1	TARP	znf160	SLC46A3
ncf1	LOC730101	SLC35E2B	FAM155A			YTHDF3	PALM2-AKAP2	Neat1	tubb2b
