# Supplementary material for: Changes in transcriptome of native nasal epithelium expressing F508del-CFTR and intersecting data from comparable studies
Source: Respir Res. 2013 Mar 28;14(1):38. doi: 10.1186/1465-9921-14-38 (PMC3637641; doi:10.1186/1465-9921-14-38)
Supplement: Additional file 3 — Genes regulated between CF and non-CF bronchial and nasal epithelium (reanalysis of[19]). [file 1465-9921-14-38-S3.xlsx]

## Sheet: NASAL UP
GENES UP-REGULATED BETWEEN CF AND NON-CF NASAL EPITHELIUM
Reanalysis of Ogilvie et al (2011) Genomics 98:327, using RankProducts package								Ordered by RP statistic
NuID	RP/Rsum	FC	pfp	P.value		Symbol	Name
KTRZVhfJ3RTZ33HOBU	186.926	1.9106	0	0	up	MTND1	NADH dehydrogenase 1 (MTND1), mRNA.
fwfUovXT3rjAjqbpJU	221.328	1.9547	0	0	up	S100A8	S100 calcium binding protein A8
EVLftPlJ7vrLnu_Dxo	308.554	1.6487	0	0	up	IL8	interleukin 8
3DlUHAxxbOlRTDxVTE	374.883	1.6643	0	0	up	MTATP6	ATP synthase 6 (MTATP6), mRNA.
3TJFOXn7ZcpWcllldc	436.494	1.5751	0	0	up	WFDC2	WAP four-disulfide core domain 2 (WFDC2), transcript variant 2, mRNA.
Z99V3cQV3ddJn339_s	446.945	1.5191	0	0	up	S100A4	S100 calcium binding protein A4
6f1JWoxcU1ziYsVRcU	459.086	1.5147	0	0	up	MUC1	mucin 1, cell surface associated
W4cEV8PU1Fdd1copeU	484.849	1.4443	0	0	up	MTND2	NADH dehydrogenase 2 (MTND2), mRNA.
HGK55ln16EH2HXeIKE	555.726	1.3831	0	0	up	CAPS	calcyphosine
lH3Ll3vFFF3Dl3rZZE	580.879	1.4984	0	0	up	KRT13	keratin 13
fNVuBRdMip1SC7unic	580.894	1.0777	0	0	up	SCGB3A1	secretoglobin, family 3A, member 1
fSohbtLKju5enuxurs	600.012	1.4234	0	0	up	LY6E	lymphocyte antigen 6 complex, locus E
r1eJeLibulNNApGziU	606.345	1.4349	0	0	up	AQP5	aquaporin 5
0Cni6JhLlSq3i3RJ_w	635.053	1.4251	0	0	up	HLA-E	major histocompatibility complex, class I, E
HQEWkgBoi5_rrq56KM	650.79	1.3368	0	0	up	IGFBP2	insulin-like growth factor binding protein 2, 36kDa
Zd0X.d6h8J5zNV0idE	652.541	1.2561	0	0	up	HLA-DQA1	major histocompatibility complex, class II, DQ alpha 1
3l7ztAe36e6pyqeqUA	665.759	1.5302	0	0	up	S100A9	S100 calcium binding protein A9
iNOkJQZR81LgUc0YAA	669.811	1.4182	0	0	up	MTND4	NADH dehydrogenase 4 (MTND4), mRNA.
fpUqFBeToe4BdFfeiQ	671.909	1.2949	0	0	up	CLDN3	claudin 3
EUrlNAvXiQoxFAvXuU	674.344	1.5904	0	0	up	SPRR3	small proline-rich protein 3
9d3MU3iRU_dFNI0F3g	698.892	1.6212	0	0	up	KRT6A	keratin 6A
WVyTREWRDVc3KX3xiU	702.86	1.4028	0	0	up	MTND5	NADH dehydrogenase 5 (MTND5), mRNA.
uJHRTJGsXXdF11DRJE	716	1.3899	0	0	up	MUC1	mucin 1, transmembrane (MUC1), mRNA.
i6i0eOeXeX3jnoel_c	726.452	1.3724	0	0	up	TAGLN2	transgelin 2
WluO6KKCJ0jIAoqLxE	728.798	1.2271	0	0	up	HLA-A	major histocompatibility complex, class I, A
BnlSffqgChI4J5.Ugk	756.685	1.3573	0	0	up	S100A4	S100 calcium binding protein A4
NuFFbSubFPugitSjpA	757.991	1.4121	0	0	up	KRT17	keratin 17
6jVb14TRJJdQRCnUIU	800.965	1.2603	0	0	up	CD74	CD74 molecule, major histocompatibility complex, class II invariant chain
667eLXeG15ULgSeaSU	801.588	1.3372	0	0	up	KRT8	keratin 8
iKBeVXdf1RSm7sE1Ts	811.224	1.0743	0	0	up	PLUNC	palate, lung and nasal epithelium associated
Wy4RI1l5I6VdQV3eec	811.595	1.2349	0	0	up	PSCA	prostate stem cell antigen
raAOkhD.2dTjm83q3o	830.468	1.3595	0	0	up	LGALS3	lectin, galactoside-binding, soluble, 3
i4uimBR4lCiesvG_1k	840.89	1.352	0	0	up	TCN1	transcobalamin I (vitamin B12 binding protein, R binder family)
BjqA8uui7tOBDtF7HY	842.726	1.2829	0	0	up	FABP5	fatty acid binding protein 5 (psoriasis-associated)
xloQKXXrR3tXkdTsy0	844.18	1.3386	0	0	up	CLDN7	claudin 7
fCq164YtWb3dfg1HZQ	846.662	1.3305	0	0	up	ALDOA	aldolase A, fructose-bisphosphate
94HlUJ3bBSvcSop5FQ	847.511	1.1793	0	0	up	APOD	apolipoprotein D
oeRCieVJ.uqiAujiio	850.195	1.3844	0	0	up	S100A2	S100 calcium binding protein A2
oPf6U65oodnp40p5Q4	857.964	1.2847	0	0	up	SAA1	serum amyloid A1
u5NO51xXncWf96tEik	872.57	1.2526	0	0	up	FCGBP	Fc fragment of IgG binding protein
ZVu15e3glDnt6_ZT.4	940.576	1.2965	0	0	up	BSG	basigin (Ok blood group)
NfVUEgc.fnnQ1PV3pU	942.139	1.0255	0	0	up	PLUNC	palate, lung and nasal epithelium associated
B7aHu0U2UXkUUGAU7k	953.519	1.3117	0	0	up	LOC137797	similar to Ars component B (LOC137797), mRNA.
fqL_OdQld1SIcSIG64	962.651	1.2244	0	0	up	HLA-DRA	major histocompatibility complex, class II, DR alpha
Qm0kuipDt3PeXlY38U	990.247	1.3137	0	0	up	DEFB1	defensin, beta 1
6uqUKvd7V69B7j_n9U	999.544	1.304	0	0	up	PSAP	prosaposin
9bS_5Nb55J29dF5OIg	1010.76	1.316	0	0	up	NMU	neuromedin U
cK7K7urh53ueZfdOng	1020.58	1.2836	0	0	up	SLC4A11	solute carrier family 4, sodium borate transporter, member 11
WSRZ_1yoLXm6Lfl0N4	1031.2	1.2719	0	0	up	LYNX1	Ly6/neurotoxin 1
WNsnquBx9_huiepYFE	1032.24	1.3017	0	0	up	CST3	cystatin C
fXKcXQh0XTXxZE.CmU	1050.89	1.2609	0	0	up	MUC4	mucin 4, cell surface associated
93B.fVEEf3aXNaDlWE	1052.31	1.2652	0	0	up	MTCO1	cytochrome c oxidase I (MTCO1), mRNA.
rgBx1Lp4eD54V9Cd7U	1068.81	1.0759	0	0	up	HLA-DPA1	major histocompatibility complex, class II, DP alpha 1
QLqegAGgmPFVKj3rfo	1083.66	1.2907	0	0	up	SLC22A16	solute carrier family 22 (organic cation/carnitine transporter), member 16
H7etukBCikKVmUKULY	1094.46	1.2824	0	0	up	HIST2H2AC	histone cluster 2, H2ac
N9miLbar9efQS5_hoE	1113.71	1.3044	0	0	up	LOC387908	similar to Ferritin heavy chain (Ferritin H subunit) (LOC387908), mRNA.
u4gyA.lXpA5ERdOcl0	1120.96	1.2703	0	0	up	ACTG1	actin, gamma 1
TdKRqcQni1fRfZ5RI4	1130.58	1.2374	0	0	up	TCIRG1	T-cell, immune regulator 1, ATPase, H+ transporting, lysosomal V0 subunit A3
iJ1dKLv59C46WuJ5og	1197.03	1.2384	0	0	up	IFI30	interferon, gamma-inducible protein 30
BT5iaTcXHpp7m6Ykug	1197.09	1.2718	0	0	up	CYBA	cytochrome b-245, alpha polypeptide
oUL016nU_reU_ae0_Y	1206.86	1.1799	0	0	up	IFI27	interferon, alpha-inducible protein 27
l4Wolmt25zei1xEKX8	1207.24	1.1818	0	0	up	SERPINB3	serpin peptidase inhibitor, clade B (ovalbumin), member 3
TTQIHHhBgpZl5f1Te0	1209.18	1.2761	0	0	up	TMSL3	thymosin-like 3
HfSIBZ4TcgeFxRCTUU	1214.21	1.3821	0	0	up	G0S2	G0/G1switch 2
6kJAecYorQoWeRXpIg	1223.35	1.2718	0	0	up	CFL1	cofilin 1 (non-muscle)
EN8mnnvr6qW1Z1wpKA	1226.88	1.265	0	0	up	RPL30	ribosomal protein L30
i9V9UR7U99dU9KOVGk	1245.83	1.1591	0	0	up	PI3	peptidase inhibitor 3, skin-derived
6n_6h66CShF6B5pAso	1261.01	1.3153	0	0	up	IER3	immediate early response 3
oevLuAy95Rd4ZFHlDk	1262.05	1.2725	0	0	up	LDHA	lactate dehydrogenase A
9aPl5RK.6J7f1yE1Fo	1262.59	1.1921	0	0	up	LOC138255	similar to RIKEN cDNA 1700028P14 (LOC138255), mRNA.
TgceEGCnmXl3VN7c3o	1264.9	1.2764	0	0	up	TMSL4	thymosin-like 4 (TMSL4), mRNA.
QLpSYqbtyfjvo3QiV4	1266.51	1.2611	0	0	up	AKR1B1	aldo-keto reductase family 1, member B1 (aldose reductase)
Km4XoFYEtPjckkvcl0	1276.51	1.2015	0	0	up	LRRC23	leucine rich repeat containing 23
TvX9SZqSV9iudNNm0g	1294.19	1.2635	0	0	up	LGALS7	lectin, galactoside-binding, soluble, 7
rlQgJ5QC55wp7glQpY	1312.14	1.2415	0	0	up	HIST1H1C	histone cluster 1, H1c
6N4qIEIWNppR5lfB5M	1312.36	1.2336	0	0	up	ID1	inhibitor of DNA binding 1, dominant negative helix-loop-helix protein
KHiUtUqk7Ppeiuq_o8	1325.14	1.2285	0	0	up	CTSD	cathepsin D
olRX7tR7hV72Tnhe78	1329.75	1.1252	0	0	up	HLA-B	major histocompatibility complex, class I, B
B7RklFK03X9NVF_KaM	1371.71	1.1877	0	0	up	HLA-DQB1	major histocompatibility complex, class II, DQ beta 1
rdHqXUFO9X33yRRAw0	1380.87	1.0336	0	0	up	HLA-DPB1	major histocompatibility complex, class II, DP beta 1
33KnLHy.RFaieogAF4	1390.6	1.2362	0	0	up	H1F0	H1 histone family, member 0
97BYS3l6lEld0V6x5M	1391.04	1.2454	0	0	up	AES	amino-terminal enhancer of split
WOYsTjmi11jghpzh6o	1395.4	1.2061	0	0	up	TJP3	tight junction protein 3 (zona occludens 3)
307WtmoBKmkC5iQKUA	1403.92	1.2617	0	0	up	H2AFJ	H2A histone family, member J
ZygqpKhuF_Hxd6Aq1Q	1409.07	1.1772	0	0	up	RAMP1	receptor (G protein-coupled) activity modifying protein 1
0riFAOugEl8FUjl5zU	1413.02	1.2661	0	0	up	IGJ	immunoglobulin J polypeptide, linker protein for immunoglobulin alpha and mu polypeptides
ikltvjvPag8pN5Xjjk	1430.04	1.2342	0	0	up	PIP	prolactin-induced protein
6c9N6Ciop_jiSqOInk	1435.28	1.1842	0	0	up	CALML3	calmodulin-like 3
oSEiVHyftROjdDlDXU	1441.09	1.1838	0	0	up	BASP1	brain abundant, membrane attached signal protein 1
lSQl7o6IcSqM6ikqCI	1441.12	1.2392	0	0	up	LOC400610	similar to RIKEN cDNA 1100001G20 (LOC400610), mRNA.
E.qwOiH1o17SrtVTl4	1442.46	1.204	0	0	up	P4HB	prolyl 4-hydroxylase, beta polypeptide
WVPVJV63VuWS9zPefQ	1447.9	1.1409	0	0	up	KRT5	keratin 5
rd42yg_KLtWX7p4geg	1456.51	1.2808	0	0	up	SFN	stratifin
KO3hAVjOniNiA9jC2A	1462.24	1.1542	0	0	up	TMSB4X	thymosin beta 4, X-linked
6gVTmoH2TWQHe3QTe4	1502.98	1.2227	0	0	up	RPL11	ribosomal protein L11
iOkEborgtXvdJ1tN5o	1518.52	1.1905	0	0	up	MAPK8IP1	mitogen-activated protein kinase 8 interacting protein 1
ZiHTeo.p.X6Cd8bjuo	1519.22	1.1456	0	0	up	RARRES1	retinoic acid receptor responder (tazarotene induced) 1
TR7dIiv9e52V793Sgk	1519.78	1.1551	0	0	up	CECR1	cat eye syndrome chromosome region, candidate 1
cdeqd0u5TIoSQeuPv0	1527.67	1.0708	0	0	up	HLA-DMB	major histocompatibility complex, class II, DM beta
rS4nqGiEJ1Lu5IKuII	1532.44	1.2055	0	0	up	RBP1	retinol binding protein 1, cellular
xp05_w3gT_op4pKCNk	1537.11	1.2037	0	0	up	SLC5A8	solute carrier family 5 (iodide transporter), member 8
BojqiiM6Li0XnUgjlI	1565.48	1.2201	0	0	up	JUP	junction plakoglobin
Z1ElOV_KJaUUjng1XM	1569.72	1.3306	0	0	up	SPRR1B	small proline-rich protein 1B
f84K6T64p7tS5LLqYk	1582.78	1.2108	0	0	up	TKT	transketolase
uodQuciEKq3OJPx4fU	1592.33	1.1679	0	0	up	PPA2	pyrophosphatase (inorganic) 2
BVx1XqTfen4ejoKIfI	1602.24	1.1823	0	0	up	IGFBP4	insulin-like growth factor binding protein 4
EqSoURXse97t.RJ11Q	1602.27	1.2047	0	0	up	CDKN1A	cyclin-dependent kinase inhibitor 1A (p21, Cip1)
WXpE9U.ueqzXu.X7Xo	1605.41	1.2607	0	0	up	CPA4	carboxypeptidase A4
ufRmgMRnlVa7oVRUL8	1607.23	1.2108	0	0	up	HSPB1	heat shock 27kDa protein 1
ijqel2t1xFBF2d9muk	1607.85	1.1523	0	0	up	LOC343521	similar to t-complex-associated testis expressed 3 (LOC343521), mRNA.
34kqEtP.wO._lqbrp0	1609.26	1.2126	0	0	up	LRRFIP1	leucine rich repeat (in FLII) interacting protein 1
iDqCiGcSZkjXUCkRvk	1618.79	1.1782	0	0	up	HLA-F	major histocompatibility complex, class I, F
rXn6YfSwnEnCVNpaAI	1620.66	1.1156	0	0	up	AKR1C2	aldo-keto reductase family 1, member C2 (dihydrodiol dehydrogenase 2; bile acid binding protein; 3-alpha hydroxysteroid dehydrogenase, type III)
xVLVPXSffRKR16Izgo	1620.92	1.2036	0	0	up	ERBB3	v-erb-b2 erythroblastic leukemia viral oncogene homolog 3 (avian)
KAe3pAq5iKifudKLUk	1626.33	1.1817	0	0	up	MUC13	mucin 13, cell surface associated
3KXdS.kXtVFdR0nteQ	1628.63	1.2079	0	0	up	PKM2	pyruvate kinase, muscle
olfXl47qJ4FEgNEtDo	1629.06	1.2197	0	0	up	AZGP1	alpha-2-glycoprotein 1, zinc-binding
0JnkoMWQAkWoouI7o4	1642.72	1.0951	0	0	up	CLU	clusterin
0YbdCK91OusSjpMuCk	1646.17	1.1225	0	0	up	PRDX5	peroxiredoxin 5
Zsj56XvsrrKhEjhYXo	1648.16	1.1852	0	0	up	GPR56	G protein-coupled receptor 56
i6pr9oJtLv1O86N3eY	1648.62	1.1651	0	0	up	SPON2	spondin 2, extracellular matrix protein
3XRJzbguZRCQFJ.f5I	1649.06	1.1545	0	0	up	ANXA1	annexin A1
9iNmhq_5eiuiqCOtLI	1650.52	1.2044	0	0	up	TPT1	tumor protein, translationally-controlled 1
iZYnUlgogqqwsKK3ew	1659.45	1.2358	0	0	up	H3F3A	H3 histone, family 3A
uixFhxpocN9B1xMfVU	1692.96	1.187	0	0	up	MTCO2	cytochrome c oxidase II (MTCO2), mRNA.
iUpWI7hUUuX3t528n8	1695.46	1.1476	0	0	up	MDK	midkine (neurite growth-promoting factor 2)
6J1lX4E4W6VQP5z1Tk	1707.29	1.275	0	0	up	ALOX5AP	arachidonate 5-lipoxygenase-activating protein
uI5yFBSfVKvbZ7imwo	1708.07	1.1871	0	0	up	ATP6AP1	ATPase, H+ transporting, lysosomal accessory protein 1
ZRLgKRW44hJ2d2kv0o	1708.2	1.0717	0	0	up	LOC285188	similar to KIAA0445 protein (LOC285188), mRNA.
TgRXlhQIhT4kogmi4A	1708.8	1.1638	0	0	up	TMSB10	thymosin beta 10
QrjVb1FUIgdmdLAagQ	1717.42	1.1151	0	0	up	MSLN	mesothelin
0SzS23qdOeo_5LnXvk	1718.94	1.1564	0	0	up	COQ4	coenzyme Q4 homolog (S. cerevisiae)
QbOylS200jn5pAICe4	1723.35	1.2188	0	0	up	CYP1B1	cytochrome P450, family 1, subfamily B, polypeptide 1
okiXEgqS4dhApRKS1I	1724.58	1.2035	0	0	up	SPDEF	SAM pointed domain containing ets transcription factor
9F1ArSfrn4rdXnfrpI	1730.79	1.2126	0	0	up	S100A16	S100 calcium binding protein A16
ZOoheueEudPlelux9c	1747.59	1.2393	0	0	up	TYROBP	TYRO protein tyrosine kinase binding protein
oVHgkryb4K6zoAl5OU	1751.42	1.1583	0	0	up	YWHAE	tyrosine 3-monooxygenase/tryptophan 5-monooxygenase activation protein, epsilon polypeptide
Ng5.RokD3l0fdRoqVU	1757.55	1.1832	0	0	up	TP53I3	tumor protein p53 inducible protein 3
Kpqhr17TffqfP67nvg	1762.94	1.2047	0	0	up	MRPL51	mitochondrial ribosomal protein L51
0jUFQqQqTXqA5TQugc	1764.1	1.1982	0	0	up	GPX4	glutathione peroxidase 4 (phospholipid hydroperoxidase)
uIEHEtNVbrt5E0dSVQ	1765.65	1.1726	0	0	up	CYB561	cytochrome b-561
Qp.54tLJhciR3HzLT4	1766.39	1.0143	0	0	up	LOC132203	hypothetical LOC132203 (LOC132203), mRNA.
f1FNopuFziZuJCIelw	1774.22	1.0523	0	0	up	FABP6	fatty acid binding protein 6, ileal
lTa18SWdtIdSSUI64I	1774.8	1.1474	0	0	up	TXN	thioredoxin
WUTbfV7VDYUuzYaeLk	1777.47	1.0699	0	0	up	LCN2	lipocalin 2
0KZ4p5JzTrgfH0j7mo	1777.93	1.1967	0	0	up	NDUFB1	NADH dehydrogenase (ubiquinone) 1 beta subcomplex, 1, 7kDa
fSec5Eei1FMUCRgUh4	1784.04	1.1244	0	0	up	TBC1D8	TBC1 domain family, member 8 (with GRAM domain) (TBC1D8), mRNA.
98OOX_4emLqliVEKaA	1789.27	1.135	0	0	up	PRDX5	peroxiredoxin 5
Hdc9cTr26qUf5pf4ok	1795.16	1.1462	0	0	up	EPHX1	epoxide hydrolase 1, microsomal (xenobiotic)
H1EXrh0452BT2cVI10	1801.86	1.0524	0	0	up	RPS4Y2	ribosomal protein S4, Y-linked 2 (RPS4Y2), mRNA.
BZSMqFrgRePUBOyjqo	1804.06	1.1566	0	0	up	ATP1B3	ATPase, Na+/K+ transporting, beta 3 polypeptide
xSErUL0JUoUUfMqxK4	1810.49	1.1862	0	0	up	FUT3	fucosyltransferase 3 (galactoside 3(4)-L-fucosyltransferase, Lewis blood group)
BAAgPJcm66empl7LVI	1813.56	1.0994	0	0	up	SLC26A4	solute carrier family 26, member 4
QmuAtipOQi.d9SCUIo	1817.89	1.1236	0	0	up	CLDN23	claudin 23
rpQgQoUqRc4o87YKH0	1824.22	1.2248	0	0	up	MYL6	myosin, light chain 6, alkali, smooth muscle and non-muscle
0Xx7BovyJSp45.rulI	1825.5	1.0341	0	0	up	TAP1	transporter 1, ATP-binding cassette, sub-family B (MDR/TAP)
6bEEIWG6WdX2ij0BLc	1829.07	1.1594	0	0	up	FTHFD	formyltetrahydrofolate dehydrogenase (FTHFD), transcript variant 2, mRNA.
NHhBgp7l7d1Te3N6ek	1833.16	1.1576	0	0	up	TMSL1	thymosin-like 1 (TMSL1), mRNA.
ct0cWlPcbQQKQaj6tQ	1838.41	1.1657	0	0	up	TRIM29	tripartite motif containing 29
WOtMy8MSFKWpuunTl4	1838.42	1.1533	0	0	up	NFAT5	nuclear factor of activated T-cells 5, tonicity-responsive (NFAT5), transcript variant 5, mRNA.
Bqx_crNerS6a5Aev10	1841.75	1.2301	0	0	up	DUSP5	dual specificity phosphatase 5
u1SdU0AlJeChU6Ebh0	1844.83	1.1126	0	0	up	LOC374699	LOC374699 (LOC374699), mRNA.
WFyuJk_JS65wOcTHUE	1848.85	1.1573	0	0	up	CEACAM6	carcinoembryonic antigen-related cell adhesion molecule 6 (non-specific cross reacting antigen)
iKJUQhreUj7SYBedRQ	1859.18	1.1136	0	0	up	HMGN3	high mobility group nucleosomal binding domain 3
6tF5ChtGpV3Ao9uudM	1868.78	1.177	0	0	up	LTBR	lymphotoxin beta receptor (TNFR superfamily, member 3)
QD6E.CYLAIpaua6dGU	1871.6	1.1449	0	0	up	MRP63	mitochondrial ribosomal protein 63
HAB.znp6ma6fGXsNUk	1875	1.1378	0	0	up	FLJ21106	hypothetical protein FLJ21106 (FLJ21106), mRNA.
0uUHrSe19GRM1ulF4g	1879.24	1.1218	0	0	up	BAIAP3	BAI1-associated protein 3
KnbTdpX7UR3UJE8SqE	1882.02	1.178	0	0	up	BCAP31	B-cell receptor-associated protein 31
opS81fX.JcvTUNdHq4	1883.64	1.2111	0	0	up	PLAU	plasminogen activator, urokinase
NKdiqG6Hz_X6.kMXkA	1886.75	1.1478	0	0	up	NET1	neuroepithelial cell transforming 1
Qd_S7V4OkLjsX3jkt4	1887.82	1.2416	0	0	up	KRT6B	keratin 6B
W6Tu6V7efNfoK4SY9U	1891.61	1.2303	0	0	up	SERPINA3	serpin peptidase inhibitor, clade A (alpha-1 antiproteinase, antitrypsin), member 3
K4_V5nFJxJuq_616UI	1899.93	1.1792	0	0	up	AKR1C1	aldo-keto reductase family 1, member C1 (dihydrodiol dehydrogenase 1; 20-alpha (3-alpha)-hydroxysteroid dehydrogenase)
QVQ1AUye3tS53fXl1I	1905.83	1.1232	0	0	up	S100A14	S100 calcium binding protein A14
fj3VaHdbTqbufvj1KE	1910.96	1.1899	0	0	up	NDUFA1	NADH dehydrogenase (ubiquinone) 1 alpha subcomplex, 1, 7.5kDa
x0O7e_06aKaOkXnHiU	1912.15	1.3591	0	0	up	LOC374572	similar to hypothetical protein (LOC374572), mRNA.
HoPliA3JF_Tno3qeao	1912.63	1.1786	0	0	up	PYGB	phosphorylase, glycogen; brain
Qvu.ADzoQpaka6dGXo	1921.31	1.1321	0	0	up	LOC388382	LOC388382 (LOC388382), mRNA.
xx0Ag8AkqH6WpuunRk	1932.89	1.1567	0	0	up	LOC401219	hypothetical gene supported by BX649016 (LOC401219), mRNA.
QX5UlDoRLKn64OeeLg	1936.5	1.077	0	0	up	C1QB	complement component 1, q subcomponent, B chain
rh7MWKTd5ZhTsSR51g	1940.88	1.0995	0	0	up	LOC374975	similar to Low-density lipoprotein receptor-related protein 2 precursor (Megalin) (Glycoprotein 330) (gp330) (LOC374975), mRNA.
cnoV59FdFV16Q0MSfQ	1941.06	1.2728	0	0	up	KRT14	keratin 14
KqIf_31JeUNBXXq7pQ	1941.29	1.1666	0	0	up	PLP2	proteolipid protein 2 (colonic epithelium-enriched)
ZBNH2n_CWWXkUy_yeo	1941.46	1.2074	0	0	up	LOC375460	similar to NADH dehydrogenase subunit 5 (LOC375460), mRNA.
oreaXtASvavS97V9iA	1941.68	1.1768	0	0	up	MRPL53	mitochondrial ribosomal protein L53
fukqn3J4dkSo90QyWM	1954.32	1.1579	0	0	up	SERPINB5	serpin peptidase inhibitor, clade B (ovalbumin), member 5
Z6yi6_iIfmCmnqu9o8	1957.26	1.0324	0	0	up	LRRC23	leucine rich repeat containing 23
Hxa9UUC9FeCnqSuuGM	1963.07	1.188	0	0	up	LMNA	lamin A/C
KXEjFEF6NK1CQBtSLk	1966.42	1.2857	0	0	up	BCL2A1	BCL2-related protein A1
ibVwu6P3V6g4gLXtXc	1968.32	1.1126	0	0	up	LOC375459	similar to Proteasome activator complex subunit 2 (Proteasome activator 28-beta subunit) (PA28beta) (PA28b) (Activator of multicatalytic protease subunit 2) (11S regulator complex beta subunit) (REG-beta) (LOC375459), mRNA.
EiiACaxjl9eF0Wl1UI	1969.28	1.168	0	0	up	PLXNB2	plexin B2
BUk17UkCCQ0lAOMXoo	1973.45	1.1394	0	0	up	CSTA	cystatin A (stefin A)
oTrUBe_Uy_sKf1.C7g	1974.81	1.1196	0	0	up	PERP	PERP, TP53 apoptosis effector
QgnE.X17neh55X7VYo	1975.42	1.0923	0	0	up	C14orf66	chromosome 14 open reading frame 66 (C14orf66), mRNA.
xsninweoqOWJ_egceo	1976.92	1.0387	0	0	up	FOXJ1	forkhead box J1
3idlziQukCldAwlXXo	1976.98	1.1595	0	0	up	CLIC1	chloride intracellular channel 1
3VCm.p0ipxIc6UgdN4	1981.84	1.0545	0	0	up	SCGB2A1	secretoglobin, family 2A, member 1
HoXpYkoplNOouhNZTA	1997	1.1367	0	0	up	RPL18	ribosomal protein L18
f6EXrf1eO926ee_qkg	1998.12	1.1485	0	0	up	SEPW1	selenoprotein W, 1
NHC5t5yd2tUS10pV3c	2002.24	1.262	0	0	up	KRT6C	keratin 6C (KRT6C), mRNA.
Et5AStXl.8gkl063Tk	2012.59	1.1987	0	0	up	BTG2	BTG family, member 2
fElKLvCb0uO6rgC8cU	2017.8	1.1897	0	0	up	NFKBIA	nuclear factor of kappa light polypeptide gene enhancer in B-cells inhibitor, alpha
BUkkgfUdrmojvYtEig	2028.62	1.1897	0	0	up	FOXC1	forkhead box C1
6ITXiS5Sf33vjlvV4E	2042.41	1.0795	0	0	up	CD59	CD59 molecule, complement regulatory protein
QhV4dNP7pLV8w_uTJI	2042.75	1.1328	0	0	up	DAPK1	death-associated protein kinase 1
KR4UUmgV8kVE6FBL30	2046.17	1.1591	0	0	up	ITGB4	integrin, beta 4
QqQeCX.iFee1SBSopA	2047.2	1.1562	0	0	up	GSTP1	glutathione S-transferase pi 1
NyKCGGL_CL1eWCHqek	2052.94	1.1779	0	0	up	SHFM1	split hand/foot malformation (ectrodactyly) type 1
Nh4goFhVy_IkX5L1WI	2060.25	1.1082	0	0	up	CA12	carbonic anhydrase XII
6APJesKWrkunRl7DVI	2061.51	1.1205	0	0	up	GNPNAT1	glucosamine-phosphate N-acetyltransferase 1
l5vquKV0fTWmHJFm1o	2066.33	1.141	0	0	up	RPLP1	ribosomal protein, large, P1
Zbu1ugUtclm7hLfk94	2066.77	1.1568	0	0	up	HK1	hexokinase 1
9Z.ZxJOulx6ISnodJw	2069.2	1.1834	0	0	up	ATP5E	ATP synthase, H+ transporting, mitochondrial F1 complex, epsilon subunit
oZ457J_5Air7W41EKQ	2074.41	1.1279	0	0	up	LYZ	lysozyme
HmCu1CSISBJNaFDlNE	2079.78	1.1733	0	0	up	RAB25	RAB25, member RAS oncogene family
ZJy294JppSIItCpGJM	2082.38	1.17	0	0	up	NDUFS5	NADH dehydrogenase (ubiquinone) Fe-S protein 5, 15kDa (NADH-coenzyme Q reductase)
rAA5KepmunRl7DXJH8	2083.85	1.1114	0	0	up	KBTBD6	kelch repeat and BTB (POZ) domain containing 6
9Hhe71dVjTf171Iguo	2088.72	1.0587	0	0	up	HLA-C	major histocompatibility complex, class I, C
QT6nhXaqBTqSQ5Xifc	2102.37	1.162	0	0	up	KRT7	keratin 7
6YISK9K29SqyKKTgo4	2110.6	1.1329	0	0	up	DDX5	DEAD (Asp-Glu-Ala-Asp) box polypeptide 5
WlN4E53XvruztHKkuo	2111.82	1.1483	0	0	up	SSRP1	structure specific recognition protein 1
39nb3ZuXZ1n3XWwU7c	2125.32	1.0468	0	0	up	TMSL6	thymosin-like 6 (TMSL6), mRNA.
9Vr5qCam2doVKEcS.c	2126.49	1.118	0	0	up	PSMB8	proteasome (prosome, macropain) subunit, beta type, 8 (large multifunctional peptidase 7)
3gjI2U04GEWwc1kcgI	2127.31	1.0769	0	0	up	RPS24	ribosomal protein S24
ZEu12dxd4XdaK9Z5dQ	2131.67	1.1437	0	0	up	ADAM15	ADAM metallopeptidase domain 15
oBelPSFarpUgCTgsHo	2141.75	1.0387	0	0	up	IGFBP7	insulin-like growth factor binding protein 7
rp5cioSurgq0USEfIE	2146.29	1.0636	0	0	up	DNAH9	dynein, axonemal, heavy chain 9
xEKXRDkbqI4LQes3jo	2154.51	1.0976	0	0	up	CP	ceruloplasmin (ferroxidase)
KqfBMgzgED6WrmunRk	2154.75	1.1398	0	0	up	CATSPER2	cation channel, sperm associated 2
3d55Nl99N9udSd9ZeA	2182.91	1.158	0.0001	0	up	EMP2	epithelial membrane protein 2
lMeQIAUOOKWrmunRF4	2184.66	1.1258	0.0001	0	up	FUT6	fucosyltransferase 6 (alpha (1,3) fucosyltransferase)
o0IB44UKlnHV6G7onI	2185.54	1.1522	0.0001	0	up	POR	P450 (cytochrome) oxidoreductase
Tef_56h3WqAXra6OoA	2188.31	1.1719	0.0001	0	up	CALML5	calmodulin-like 5
0pulP9vrrvS_6a_etI	2188.69	1.1584	0.0001	0	up	COX7A2	cytochrome c oxidase subunit VIIa polypeptide 2 (liver)
ikReohLjDgJwl2pw.U	2190.36	1.1552	0.0001	0	up	FTH1	ferritin, heavy polypeptide 1
uUqUjiSCd2OhDgaX54	2192.55	1.1256	0.0001	0	up	ANPEP	alanyl (membrane) aminopeptidase
QO1eCSGUe1ZyuXnK5M	2198.25	1.1928	0.0001	0	up	CLTB	clathrin, light chain B
9wAsBOaepuunTl7DVI	2207.93	1.111	0.0001	0	up	PRO1853	hypothetical protein PRO1853 (PRO1853), transcript variant 2, mRNA.
0LJ5Y7e1UnUU9dXuns	2214.32	1.1635	0.0001	0	up	NPD007	NPD007 protein (NPD007), mRNA.
Eo4zsnVFUi5KNMqEmo	2215.48	1.1339	0.0001	0	up	SIGIRR	single Ig IL-1R-related molecule (SIGIRR), mRNA.
lwsgIPpSk66dOXsNUk	2227.73	1.1021	0.0001	0	up	MSH3	mutS homolog 3 (E. coli)
0yEdVgt.7_zrREeOfI	2231.59	1.0696	0.0001	0	up	CD24	CD24 molecule
cime3tXe1d7v1JTdlc	2231.69	1.162	0.0001	0	up	CLPTM1	cleft lip and palate associated transmembrane protein 1
ZvOd7p6dF.ni9arkOo	2233.05	1.1455	0.0001	0	up	ACP5	acid phosphatase 5, tartrate resistant
0gOKkr1Kl4DsrOeQp8	2235.77	1.0453	0.0001	0	up	SLC23A1	solute carrier family 23 (nucleobase transporters), member 1
cATurd0ChJRpKB5tVE	2236.35	1.124	0.0001	0	up	MGLL	monoglyceride lipase
HIE5J2kep156WW14l4	2250.52	1.1252	0.0001	0	up	LYNX1	Ly6/neurotoxin 1
lQXV4jQUKSO4SQqUaE	2251.67	1.1351	0.0001	0	up	GPX3	glutathione peroxidase 3 (plasma)
TlJakVUF0606EjIS54	2256.04	1.0553	0.0001	0	up	RRAD	Ras-related associated with diabetes
EV.ep9TBUrb173hJ4o	2257.04	1.0129	0.0001	0	up	MS4A8B	membrane-spanning 4-domains, subfamily A, member 8B
KuB50ERI3XHU1LXiiU	2257.24	1.1553	0.0001	0	up	GPX2	glutathione peroxidase 2 (gastrointestinal)
0Ju3s.O7iieen5Lmbk	2265.31	1.1291	0.0001	0	up	BCL2L1	BCL2-like 1
rrt5ezX2P6RSt3eQdQ	2276.46	1.1424	0.0001	0	up	LOC374395	similar to RIKEN cDNA 1810059G22 (LOC374395), mRNA.
uq67flQzUpbnnlwgh4	2277.37	1.1421	0.0001	0	up	HIST1H2AH	histone cluster 1, H2ah
opRpn6DXr756Od.5jw	2279.41	1.1068	0.0002	0	up	RARRES3	retinoic acid receptor responder (tazarotene induced) 3
rSm3mA0zp7JPbnNXqo	2284.2	1.125	0.0002	0	up	COX6C	cytochrome c oxidase subunit VIc
EHT7dLnrovhP4S7qKU	2292.49	1.1069	0.0002	0	up	UCP2	uncoupling protein 2 (mitochondrial, proton carrier)
6_6HLp57eXS4Q7VJnU	2294.34	1.0889	0.0002	0	up	CARS	cysteinyl-tRNA synthetase
BZXlR_H0UDV9eiHAXo	2298.83	1.1413	0.0002	0	up	ID3	inhibitor of DNA binding 3, dominant negative helix-loop-helix protein
cx.RbZfUTRd5pfnvTY	2301.15	1.1533	0.0002	0	up	LOC376874	similar to Epithelial membrane protein-2 (EMP-2) (XMP protein) (LOC376874), mRNA.
TpeRYjQXhfZSQQ7hYw	2306.11	1.1483	0.0002	0	up	DPP7	dipeptidyl-peptidase 7
EtFF99F.kKSipaCjJc	2323.49	1.143	0.0002	0	up	S100A13	S100 calcium binding protein A13 (S100A13), mRNA.
TllONNXsZ59H7pCNto	2324.27	1.1544	0.0002	0	up	POLR2L	polymerase (RNA) II (DNA directed) polypeptide L, 7.6kDa
oyUZLUGI0X6LRqVJ_o	2324.66	1.0805	0.0002	0	up	LOC347348	similar to Heat shock 27 kDa protein (HSP 27) (Stress-responsive protein 27) (SRP27) (Estrogen-regulated 24 kDa protein) (28 kDa heat shock protein) (LOC347348), mRNA.
9bIPoI9rzqzpXzSUvU	2325.59	1.1242	0.0002	0	up	STATH	statherin
BL1rXMKoTS5iF51ue4	2330.84	1.1363	0.0002	0	up	LOC374284	hypothetical gene supported by NM_033266 (LOC374284), mRNA.
QQCuXxEeVUV0lvlU0g	2342.31	1.1513	0.0002	0	up	TRIM29	tripartite motif containing 29
uFlaBZ.SBYuZiASCd8	2346.59	1.133	0.0002	0	up	COX7A1	cytochrome c oxidase subunit VIIa polypeptide 1 (muscle)
lgr3_9eCOrda7f_SdE	2351.17	1.1401	0.0002	0	up	RHBDL2	rhomboid, veinlet-like 2 (Drosophila)
iyTRQSjkgojxZXplSY	2353	1.1507	0.0002	0	up	LOC134478	similar to cytoplasmic beta-actin (LOC134478), mRNA.
it1ISdTSgUJApSMl4Q	2365.87	1.2328	0.0003	0	up	HSPB8	heat shock 22kDa protein 8
iDDpAJdrp0Zew1SR.o	2377.7	1.1062	0.0003	0	up	LOC284434	hypothetical protein LOC284434 (LOC284434), mRNA.
H_3yAzu7Mp6ua6dOXs	2379.81	1.1173	0.0003	0	up	ZNF549	zinc finger protein 549
i_p99ddTReAR6F6qyU	2387.39	1.096	0.0003	0	up	DDR1	discoidin domain receptor tyrosine kinase 1
oiCNxudfbaSlQSnqAw	2388.1	1.1371	0.0003	0	up	ERH	enhancer of rudimentary homolog (Drosophila)
uoEEpfPUeeqPju6iRk	2390.58	1.2175	0.0003	0	up	SOD2	superoxide dismutase 2, mitochondrial
WXfbdwUZc8JorvVKeU	2393.19	1.1287	0.0003	0	up	ALDOA	aldolase A, fructose-bisphosphate
HpeHdzkEVTX5ZFi5H8	2405.63	1.1044	0.0003	0	up	ZDHHC1	zinc finger, DHHC-type containing 1
rJh4JJOlCW7quZeJqg	2410.87	1.0562	0.0003	0	up	PSME2	proteasome (prosome, macropain) activator subunit 2 (PA28 beta)
9JS3nteAVILjoiAUEI	2413.09	1.141	0.0003	0	up	TIMP3	TIMP metallopeptidase inhibitor 3
uk0AVF6IKA0UbFhp14	2423.34	1.1685	0.0003	0	up	KRT23	keratin 23 (histone deacetylase inducible) (KRT23), transcript variant 2, mRNA.
c_VSUf5VBR.hUF6J4A	2429.75	1.0976	0.0003	0	up	LOC399917	similar to polymerase (LOC399917), mRNA.
fu3RNxG6fop.zqle1I	2430.39	1.159	0.0003	0	up	TGFBI	transforming growth factor, beta-induced, 68kDa
61RPTJey5VdwVUuUSI	2431.52	1.0962	0.0003	0	up	PLTP	phospholipid transfer protein
uu9dONaZRCFFN9GhlA	2431.86	1.1474	0.0003	0	up	TCEB2	transcription elongation factor B (SIII), polypeptide 2 (18kDa, elongin B)
ZSXutqSEk_q1PKCFK8	2433.76	1.0502	0.0003	0	up	RAB36	RAB36, member RAS oncogene family
oQkhJAp4qXqI6MWH7g	2434.06	1.1241	0.0003	0	up	HINT2	histidine triad nucleotide binding protein 2
iqXWChfIQXhT7RBIXI	2442.5	1.147	0.0003	0	up	KRT23	keratin 23 (histone deacetylase inducible)
K9ctVRNQJV0l5fkhQ4	2443.68	1.1676	0.0003	0	up	ATP2A3	ATPase, Ca++ transporting, ubiquitous
fTV0tSaIx6KIKK6C6U	2451.81	1.1348	0.0003	0	up	LOC146439	similar to hypothetical protein MGC47347 (LOC146439), mRNA.
W903k8itVLK9Ur1JuU	2452.59	1.1816	0.0004	0	up	IER2	immediate early response 2
6XqdEkVQCXun0tebeQ	2454.43	1.1334	0.0004	0	up	COTL1	coactosin-like 1 (Dictyostelium)
KCRaDlDwciFdSVUKoo	2468.63	1.1301	0.0004	0	up	LRP10	low density lipoprotein receptor-related protein 10
uJESgoCZKK4A5.fpSo	2468.72	1.1648	0.0004	0	up	FCGR3A	Fc fragment of IgG, low affinity IIIa, receptor (CD16a)
01AOm0vri7WlUsUuCg	2473.15	1.1432	0.0004	0	up	ATP5J2	ATP synthase, H+ transporting, mitochondrial Fo complex, subunit F2
0w99rhHpvnq6Y5W13o	2480.12	1.1306	0.0004	0	up	SGSH	N-sulfoglucosamine sulfohydrolase
0uusFeuvnv9dX3nHpA	2481.72	1.1428	0.0004	0	up	CCND3	cyclin D3
lpLNVZfy91Hqig16FA	2484.19	1.0872	0.0004	0	up	LAMB3	laminin, beta 3
f2LplTpgip0nZO6CHc	2484.86	1.1124	0.0004	0	up	COX6A1	cytochrome c oxidase subunit VIa polypeptide 1
in3Ep.6gsq6O6sqeoo	2486.12	1.0954	0.0004	0	up	AQP3	aquaporin 3 (Gill blood group)
rg_k_vnVy9miLGsibo	2487.3	1.0593	0.0004	0	up	ARMC3	armadillo repeat containing 3
07yvMP3T_iWpkunRl4	2489.18	1.1394	0.0004	0	up	CREB1	cAMP responsive element binding protein 1
ZKiB6E6KVEv7pI01.0	2495.62	1.1191	0.0004	0	up	SERPINB2	serpin peptidase inhibitor, clade B (ovalbumin), member 2
cVOCAlXb5Uke3m3nfc	2496.02	1.1539	0.0004	0	up	NBL1	neuroblastoma, suppression of tumorigenicity 1
0ey50StUkWOk9X_V4s	2498.13	1.1355	0.0004	0	up	SERF2	small EDRK-rich factor 2 (SERF2), mRNA.
9jvVS31_uTvcnURHLU	2500.46	1.0945	0.0004	0	up	TFCP2L1	transcription factor CP2-like 1
TqS6KaRK6S7MRIIQ44	2513.47	1.1396	0.0004	0	up	VCP	valosin containing protein
6p1QpTggjsQpuXQsVY	2514.47	1.1446	0.0004	0	up	STARD10	StAR-related lipid transfer (START) domain containing 10
EThe6Ke54J7d2rXQwk	2517.03	1.1447	0.0004	0	up	ATOX1	ATX1 antioxidant protein 1 homolog (yeast)
NraK26K6.uzfHreCoU	2520.41	1.1074	0.0004	0	up	DDIT4	DNA-damage-inducible transcript 4
Hl0Z6dEQBJ4R4cKB5I	2521.71	1.1499	0.0004	0	up	TNFRSF12A	tumor necrosis factor receptor superfamily, member 12A
6qdQlKArgSAUQu1JXY	2523.58	1.1169	0.0004	0	up	PPL	periplakin
Nyg7UU4H4xtbu1SOe0	2523.77	1.083	0.0004	0	up	SCD	stearoyl-CoA desaturase (delta-9-desaturase)
r31VNWuhIfBjX55LV0	2533.16	1.1287	0.0005	0	up	EPS8L1	EPS8-like 1
f6XaX3662GbP1VI0kE	2535.05	1.137	0.0005	0	up	LOC283698	similar to synaptogyrin 2; cellugyrin (LOC283698), mRNA.
iNaokkjp3a9Su6hzig	2539.13	1.0877	0.0005	0	up	C6orf108	chromosome 6 open reading frame 108
osJA5RKUXMnEx16T5E	2546.63	1.1375	0.0005	0	up	STAT3	signal transducer and activator of transcription 3 (acute-phase response factor)
6fi.vlHiCSmr6uoooI	2549.71	1.121	0.0005	0	up	DUSP4	dual specificity phosphatase 4
cVegjoDAXm7q6LvduU	2561.27	1.1336	0.0005	0	up	SLC16A3	solute carrier family 16, member 3 (monocarboxylic acid transporter 4)
fIouv7hCaDUDpPYunU	2562.57	1.1037	0.0005	0	up	KYNU	kynureninase
9eDwAN766WpkunTl7o	2564.53	1.0939	0.0005	0	up	DUSP19	dual specificity phosphatase 19
oNde4RfVRXlLQLNRUI	2566.83	1.2444	0.0005	0	up	SPRR2A	small proline-rich protein 2A
cd0sfvFSfdBNSpUP5U	2569.89	1.1253	0.0005	0	up	CAPNS1	calpain, small subunit 1
f1UVzcC718X9OpUmKs	2575.75	1.0102	0.0005	0	up	SPAG6	sperm associated antigen 6
WXehde33eferk6yH_4	2588.75	1.0984	0.0006	0	up	THOC3	THO complex 3 (THOC3), mRNA.
0FArrpTrFqh_oi4hUs	2588.79	1.1286	0.0006	0	up	MMP14	matrix metallopeptidase 14 (membrane-inserted)
oAN8Pvp6kS6dGXsNUk	2591.66	1.0723	0.0006	0	up	SMG1	PI-3-kinase-related kinase SMG-1 (SMG1), transcript variant 2, mRNA.
N6wA553SXVEPAWTuN0	2592.79	1.1305	0.0006	0	up	FASN	fatty acid synthase
NtzP7AUIhaeruunRl4	2596.36	1.0932	0.0006	0	up	TMEM17	transmembrane protein 17
uSjgL1VNL1VLF1CQsk	2602.56	1.1107	0.0006	0	up	CTSB	cathepsin B
iuXtF7fR5df9XtOdNI	2604.81	1.15	0.0006	0	up	CAP1	CAP, adenylate cyclase-associated protein 1 (yeast)
i6XeFeeVPf1BNEjgeU	2608.27	1.1228	0.0006	0	up	DNAJB2	DnaJ (Hsp40) homolog, subfamily B, member 2
9X9e8piJ5gKYieYKlI	2612.76	1.1174	0.0006	0	up	RPL36AL	ribosomal protein L36a-like
QQ4tXoGUjm4DoIgf5Y	2627.03	1.1326	0.0006	0	up	VIM	vimentin
uOPqRoqNSpN7genn30	2627.24	1.1157	0.0006	0	up	DDT	D-dopachrome tautomerase
0URqvz_aO9Xoitn_4I	2635.16	1.1095	0.0007	0	up	PIGQ	phosphatidylinositol glycan anchor biosynthesis, class Q
WmvU2S4GWHfa5L76WA	2642.54	1.1435	0.0007	0	up	ATP5D	ATP synthase, H+ transporting, mitochondrial F1 complex, delta subunit
E7KKS46IKJT6nyS41Q	2645.39	1.1267	0.0007	0	up	CDC26	cell division cycle 26 homolog (S. cerevisiae)
WVFV5e1UD4I19fl7p8	2647.01	1.122	0.0007	0	up	POLR2A	polymerase (RNA) II (DNA directed) polypeptide A, 220kDa
N1Ut.nVSOksv.LKAuU	2648.57	1.1144	0.0007	0	up	SLC26A2	solute carrier family 26 (sulfate transporter), member 2
33V9_rKkhOX65a0R3E	2655.81	1.1255	0.0007	0	up	TRAF4	TNF receptor-associated factor 4 (TRAF4), transcript variant 2, mRNA.
KWn5L1S6ls9NhFwDco	2657.35	1.0965	0.0007	0	up	H2AFZ	H2A histone family, member Z
QpKF7pQvfL57O3brKE	2659.64	1.218	0.0007	0	up	CXCR4	chemokine (C-X-C motif) receptor 4
Krb4ofUToj6RKFIdCE	2660.29	1.1283	0.0007	0	up	NDUFS4	NADH dehydrogenase (ubiquinone) Fe-S protein 4, 18kDa (NADH-coenzyme Q reductase)
ftQKtnwoN5VEn1VMgo	2664.13	1.0709	0.0007	0	up	S100A10	S100 calcium binding protein A10
BJT53XIqrdIB5ilL18	2667.18	1.1448	0.0007	0	up	OSM	oncostatin M
u4VHSSgzrovS1D0rSU	2669.44	1.1268	0.0007	0	up	TPM4	tropomyosin 4
ZADeT8r6ka6dGfsNUk	2672.56	1.0637	0.0007	0	up	FLJ20972	hypothetical protein FLJ20972 (FLJ20972), mRNA.
9Xv6T1xfGht0quEoUo	2672.63	1.1361	0.0007	0	up	FAM32A	family with sequence similarity 32, member A
fo1Kjes3rh0I3oJ73o	2680.18	1.1754	0.0007	0	up	KRT24	keratin 24
fjp26jtcc0eBAcCuR4	2684.5	1.1683	0.0008	0	up	CDKN2B	cyclin-dependent kinase inhibitor 2B (p15, inhibits CDK4)
6GguyvGt4hNFlCepNo	2702.38	1.1266	0.0009	0	up	HSBP1	heat shock factor binding protein 1
crvSpH37Xd7VMFxdRU	2704.05	1.135	0.0009	0	up	AP1S1	adaptor-related protein complex 1, sigma 1 subunit (AP1S1), transcript variant 2, mRNA.
ZgJikR58eX6r7ojoVs	2712.3	1.1232	0.0009	0	up	COBRA1	cofactor of BRCA1
lXXuxKgiKrE.V7nhoI	2721.33	1.1118	0.001	0	up	SREBF1	sterol regulatory element binding transcription factor 1
Boqe7ogj6qenigA7no	2724.31	1.1004	0.001	0	up	CD63	CD63 molecule
K0vg5eesn.U97onlvU	2729.44	1.0943	0.001	0	up	GCNT3	glucosaminyl (N-acetyl) transferase 3, mucin type
uNLXzzVJ_eKpKiJl30	2731.6	1.0999	0.001	0	up	PTPRF	protein tyrosine phosphatase, receptor type, F
rZR9OieuH7pf1ABUzc	2737.39	1.0215	0.001	0	up	MRPS31	mitochondrial ribosomal protein S31
3VSyT7WIoUhXgF6QLY	2741.31	1.067	0.0011	0	up	MIA	melanoma inhibitory activity
u5ZL3J9F9GO.V_tAJk	2751.91	1.0932	0.0011	0	up	COX7B	cytochrome c oxidase subunit VIIb
HciSLGLeKaKiw6ShCY	2753.27	1.1092	0.0011	0	up	HSPE1	heat shock 10kDa protein 1 (chaperonin 10)
KFzCA7k0JSXhQTrgFU	2757.82	1.1297	0.0011	0	up	RBM3	RNA binding motif (RNP1, RRM) protein 3
BpTvS9iZQjbglQ44gk	2762.57	1.0686	0.0012	0	up	LOC374490	similar to bA271B5.1 (similar to ribosomal protein S7) (LOC374490), mRNA.
9knoESip7oAHz4Im2U	2764.91	1.063	0.0012	0	up	MNS1	meiosis-specific nuclear structural 1
lTlFe.0nAlQXXhe0W4	2770.44	1.117	0.0012	0	up	PLAT	plasminogen activator, tissue
cH0HlSQToo67Xil1Cg	2779.06	1.0887	0.0012	0	up	PTOV1	prostate tumor overexpressed 1
3r6Hi3ez5puzFDk6V0	2779.17	1.1087	0.0012	0	up	CD47	CD47 molecule
6TXEgXQmSQEhQonukk	2779.21	1.1108	0.0012	0	up	KIAA0913	KIAA0913 protein (KIAA0913), mRNA.
QQ.6Xe4132UNU0lU5I	2781.45	1.116	0.0012	0	up	SLC35B1	solute carrier family 35, member B1
QAXnRknuOfpGq6UuSM	2782.71	1.1295	0.0012	0	up	FBXW5	F-box and WD-40 domain protein 5 (FBXW5), transcript variant 3, mRNA.
ETUuPv_v3vV.eHlQqk	2789.54	1.1184	0.0012	0	up	GABARAP	GABA(A) receptor-associated protein
6h7xKfJ.u4AUtF.dco	2789.57	1.1431	0.0012	0	up	SDCBP	syndecan binding protein (syntenin)
Zl5wXJfcgXcUX4F19U	2803.14	1.0565	0.0013	0	up	LOC375029	LOC375029 (LOC375029), mRNA.
WVHqq_qwz3utdJXsXw	2807.48	1.0677	0.0013	0	up	HIST1H2BK	histone cluster 1, H2bk
HWQ17X7SKD6SxWrrwE	2807.84	1.0774	0.0013	0	up	LOC376141	similar to ribosomal protein L6 (LOC376141), mRNA.
H3n9s3XSkAuirl86lc	2812.02	1.133	0.0013	0	up	DAZAP2	DAZ associated protein 2
xC35XJ7neUX1IdHVd4	2812.78	1.1191	0.0013	0	up	SLC35B2	solute carrier family 35, member B2
6VRUnWffvH6qKAgHXg	2813.33	1.1306	0.0013	0	up	LSP1	lymphocyte-specific protein 1
oupKiq1SKsidCj.q.4	2818.27	1.0898	0.0014	0	up	MIDN	midnolin (MIDN), mRNA.
ltelziXu6lPrHpCHkE	2824.46	1.1101	0.0014	0	up	TPI1	triosephosphate isomerase 1
rIY5sUqoLRYgjju5KQ	2825.72	1.1142	0.0014	0	up	TMPRSS4	transmembrane protease, serine 4
EpQrkH19rbVg1q9NYQ	2848.23	1.0528	0.0015	0	up	RPL12	ribosomal protein L12
00WJunMr0UUaWJKA_4	2850.85	1.105	0.0015	0	up	LOC129439	similar to FKSG30 (LOC129439), mRNA.
H3SBxUiilqTrp0Z_w0	2852.25	1.0802	0.0015	0	up	TEP1	telomerase-associated protein 1
BOn4WcWEjWluxNXt44	2853.63	1.1129	0.0015	0	up	ZRANB1	zinc finger, RAN-binding domain containing 1
ThNVTtUCugxBSK3Td4	2858.25	1.1091	0.0015	0	up	TMC5	transmembrane channel-like 5
lrrtK4gptRAIqiAKYY	2860.43	1.1137	0.0015	0	up	B4GALT4	UDP-Gal:betaGlcNAc beta 1,4- galactosyltransferase, polypeptide 4
0RQIdqIHoCnt6rfeHk	2863.32	1.0888	0.0015	0	up	MBTPS1	membrane-bound transcription factor peptidase, site 1
BYoo70jokLDhod6vWo	2864.45	1.1116	0.0015	0	up	GPR108	G protein-coupled receptor 108 (GPR108), mRNA.
KW6.sdAlSDVQuXn.jg	2865.13	1.1002	0.0016	0	up	CDH1	cadherin 1, type 1, E-cadherin (epithelial)
3.p4Kbkz9epEB9eJd4	2866.92	1.1071	0.0016	0	up	MANBAL	mannosidase, beta A, lysosomal-like
KdVnVF1eeoBRJPNEk8	2867.45	1.1277	0.0015	0	up	RAB5C	RAB5C, member RAS oncogene family
cr5QEcDeWEVN5VF15Q	2868.26	1.119	0.0015	0	up	KDELR1	KDEL (Lys-Asp-Glu-Leu) endoplasmic reticulum protein retention receptor 1
iz6rhffqh2qnreOge4	2874.64	1.0614	0.0016	0	up	GDF15	growth differentiation factor 15
TEBELFdlUiEUn0ul7Y	2878.22	1.1289	0.0016	0	up	C6orf125	chromosome 6 open reading frame 125
cVLhH0iJ6y8sk74lKU	2880.62	1.1596	0.0016	0	up	FOS	FBJ murine osteosarcoma viral oncogene homolog
BqBVFeVRU3gR08RwEU	2882.19	1.1681	0.0016	0	up	ECM1	extracellular matrix protein 1
rKUTtFuhfXlFLR7V0A	2890.53	1.082	0.0017	0	up	SELP	selectin P (granule membrane protein 140kDa, antigen CD62)
cLp5riqBRXV_eRS6U8	2911.07	1.102	0.0019	0	up	SDC4	syndecan 4
Nu3Xl1HSefdLTg7pTo	2915.19	1.1274	0.0019	0	up	LYPLA2	lysophospholipase II
c5562391dIkuEksuVQ	2917.33	1.1334	0.0019	0	up	VAMP5	vesicle-associated membrane protein 5 (myobrevin)
QRe5fRVI6gDfLt6J5Y	2920.7	1.0514	0.0019	0	up	LOC158125	similar to WD repeat domain 5B (43.1 kD) (XO969) (LOC158125), mRNA.
cuD49heHlvoWyleh5I	2921.98	1.1107	0.0019	0	up	MCOLN1	mucolipin 1
ortS6TUiAkXzi6CD_g	2922.63	1.0882	0.0019	0	up	GGH	gamma-glutamyl hydrolase (conjugase, folylpolygammaglutamyl hydrolase)
B.we.lHnldFXlad6LE	2928.28	1.1074	0.002	0	up	NFE2L1	nuclear factor (erythroid-derived 2)-like 1
Hfq3fFmIeIpILSVg5c	2935.21	1.1099	0.002	0	up	SHC1	SHC (Src homology 2 domain containing) transforming protein 1
ZSFqF_3RHjjF0Tvhac	2936.45	1.1006	0.002	0	up	PTP4A2	protein tyrosine phosphatase type IVA, member 2 (PTP4A2), transcript variant 1, mRNA.
BaRT4sTmIV4YUsQnRo	2939.18	1.11	0.002	0	up	LSM7	LSM7 homolog, U6 small nuclear RNA associated (S. cerevisiae)
lSd0SiKm9KOk4Hq3kA	2941.71	1.065	0.0021	0	up	ARL3	ADP-ribosylation factor-like 3
TEqBCEaer6M5f5ar3o	2942.03	1.1046	0.0021	0	up	DGKZ	diacylglycerol kinase, zeta
lv3eorKGnn163pKjq8	2943.27	1.0825	0.0021	0	up	SPINT2	serine peptidase inhibitor, Kunitz type, 2
uVVIVIfqW_d4ToRJSg	2945.02	1.0973	0.0021	0	up	FLJ25222	CXYorf1-related protein (FLJ25222), mRNA.
fJA144T41x1x1x1x14	2947.7	1.0562	0.0021	0	up	CLCA4	chloride channel accessory 4
Ke.hv4uWn94si8oAUY	2951.43	1.0861	0.0021	0.0001	up	DNER	delta/notch-like EGF repeat containing
lhfxfUlFUS5_M.SLS0	2954.48	1.075	0.0022	0.0001	up	RTN4	reticulon 4
HpbRJBq0Q9zNEeQkHU	2957.51	1.0269	0.0022	0.0001	up	PPIL6	peptidylprolyl isomerase (cyclophilin)-like 6
TlzuclRAgz7dPJeDuU	2958.18	1.1303	0.0022	0.0001	up	PTGS2	prostaglandin-endoperoxide synthase 2 (prostaglandin G/H synthase and cyclooxygenase)
upCrqLuQJXjei8XilM	2959.2	1.104	0.0022	0.0001	up	BRD2	bromodomain containing 2
c6eDqAlo_aK6OUu6xs	2963.91	1.122	0.0022	0.0001	up	UQCRC1	ubiquinol-cytochrome c reductase core protein I
lV0UAVJflbqiwi8MBE	2965.52	1.2229	0.0022	0.0001	up	S100A12	S100 calcium binding protein A12
uhSNOdTUlUVDpf_5_8	2974.06	1.1621	0.0023	0.0001	up	CSF3R	colony stimulating factor 3 receptor (granulocyte)
3V69lCO29UCzCW2JeY	2974.65	1.0497	0.0022	0.0001	up	NDUFB4	NADH dehydrogenase (ubiquinone) 1 beta subcomplex, 4, 15kDa
oVVIVIfqU_d4ToRJSg	2977.52	1.0996	0.0023	0.0001	up	MGC52000	CXYorf1-related protein (MGC52000), mRNA.
cehp1dN0aakvzu4XoQ	2979.11	1.119	0.0022	0.0001	up	PVRL2	poliovirus receptor-related 2 (herpesvirus entry mediator B)
Bo1HMkpFLt_0XodRMo	2981.29	1.0877	0.0023	0.0001	up	CHPT1	choline phosphotransferase 1
0epFCF9XQSKEeJUGi8	2985.82	1.1056	0.0023	0.0001	up	HCFC1R1	host cell factor C1 regulator 1 (XPO1 dependent)
KPqFUxbyV_zsxQR5QI	2995.13	1.1046	0.0024	0.0001	up	RHOBTB3	Rho-related BTB domain containing 3
rVIS4glXoKSAL6iTpI	2999	1.109	0.0024	0.0001	up	IRAK1	interleukin-1 receptor-associated kinase 1
Nyf1.1r5plma4r7ctQ	3002.63	1.0829	0.0025	0.0001	up	RPS16	ribosomal protein S16
HYia6NGXsNUmf6ilgk	3004.57	1.0365	0.0025	0.0001	up	RAD51L1	RAD51-like 1 (S. cerevisiae)
xvXrf0eEPUE9.HxLoU	3006.64	1.1039	0.0025	0.0001	up	SLCO1B3	solute carrier organic anion transporter family, member 1B3
cVdrdRuuzo3utPtXeQ	3010.01	1.0685	0.0026	0.0001	up	MAP1LC3A	microtubule-associated protein 1 light chain 3 alpha
unu3iN6N5U0f6cuEqc	3012.21	1.0401	0.0026	0.0001	up	ATP1B1	ATPase, Na+/K+ transporting, beta 1 polypeptide
9N1yRYl6R8pJ.Swurg	3015.74	1.1256	0.0026	0.0001	up	GALNT4	UDP-N-acetyl-alpha-D-galactosamine:polypeptide N-acetylgalactosaminyltransferase 4 (GalNAc-T4)
ER7PALeWpEunRl7DVA	3017.38	1.0524	0.0026	0.0001	up	C9orf85	chromosome 9 open reading frame 85 (C9orf85), transcript variant 2, mRNA.
uml5_vat3273Z0eX0M	3018.66	1.1137	0.0026	0.0001	up	KRTCAP2	keratinocyte associated protein 2
TOVdPxMDPMck.FN0fc	3019.48	1.1457	0.0026	0.0001	up	MTND4L	NADH dehydrogenase 4L (MTND4L), mRNA.
Bu4JIIgCeigpbqQ6iI	3028.14	1.1575	0.0027	0.0001	up	PLAUR	plasminogen activator, urokinase receptor
copX1QruuHuXx7E52g	3028.16	1.1094	0.0027	0.0001	up	SEPX1	selenoprotein X, 1
WRHrrpKi3pLjl6ASxM	3031.62	1.0915	0.0027	0.0001	up	ALDH7A1	aldehyde dehydrogenase 7 family, member A1
cb.f57lAkrSCKiKKp4	3032.98	1.1033	0.0027	0.0001	up	OGDH	oxoglutarate (alpha-ketoglutarate) dehydrogenase (lipoamide)
TiSqIDJIqn6KtEysjo	3036.14	1.0981	0.0027	0.0001	up	RAB13	RAB13, member RAS oncogene family
NFte8V1Ca1Ahx6PlCo	3037.28	1.0178	0.0027	0.0001	up	FLJ23529	hypothetical protein FLJ23529 (FLJ23529), mRNA.
K9QV6gFNS3ioopQHVI	3040.02	1.1097	0.0027	0.0001	up	C19orf21	chromosome 19 open reading frame 21
oskrFOCeg_nSzbivnk	3049.07	1.082	0.0028	0.0001	up	ATP5A1	ATP synthase, H+ transporting, mitochondrial F1 complex, alpha subunit 1, cardiac muscle
W0B6IgkJSUMg6rj8So	3050.35	1.0725	0.0028	0.0001	up	UPK1B	uroplakin 1B
BxuBF9RBNleiFLjiRY	3052.76	1.1102	0.0028	0.0001	up	CLN3	ceroid-lipofuscinosis, neuronal 3
f2ns4dTgqQqhmIwrXg	3054.67	1.1089	0.0028	0.0001	up	ANXA2	annexin A2
94ue3U7_OzeJK_dRKw	3059.12	1.0504	0.0028	0.0001	up	B2M	beta-2-microglobulin
oPm7qLMTa5KfXo4S_o	3059.64	1.0999	0.0028	0.0001	up	MGC14376	hypothetical protein MGC14376 (MGC14376), mRNA.
fC6Ip4Kr55LetI1ekg	3060.02	1.1053	0.0028	0.0001	up	SNRPA1	small nuclear ribonucleoprotein polypeptide A'
lBk1SUuU7XeSui8elw	3064.75	1.1155	0.0028	0.0001	up	RALY	RNA binding protein, autoantigenic (hnRNP-associated with lethal yellow homolog (mouse))
6RqbXHiT464o6T7Wzo	3066.47	1.0983	0.0028	0.0001	up	SUPT5H	suppressor of Ty 5 homolog (S. cerevisiae)
WQAUvynqzrp0Ukf6ik	3066.94	1.1004	0.0028	0.0001	up	PCYOX1	prenylcysteine oxidase 1
cNCSS6jqkkeIfRlKRA	3067.04	1.0624	0.0028	0.0001	up	LOC374430	LOC374430 (LOC374430), mRNA.
oQfy2oIqEquheL9t14	3078.51	1.012	0.0029	0.0001	up	ALDH3B1	aldehyde dehydrogenase 3 family, member B1
lVJVEVzN1u512u8fV8	3079.44	1.0853	0.0029	0.0001	up	PITPNM1	phosphatidylinositol transfer protein, membrane-associated 1
fn3Hpm4vVouL4FK6FA	3086.11	1.137	0.0029	0.0001	up	MMP9	matrix metallopeptidase 9 (gelatinase B, 92kDa gelatinase, 92kDa type IV collagenase)
BXiDUUnNh6nxxClDuk	3087.18	1.113	0.0029	0.0001	up	ATP5H	ATP synthase, H+ transporting, mitochondrial Fo complex, subunit d
oqqdu_DcgWyUhOoeig	3087.55	1.1167	0.0029	0.0001	up	UQCRH	ubiquinol-cytochrome c reductase hinge protein
E6FUXVOd0d01W937UQ	3093.12	1.0831	0.003	0.0001	up	HSPBP1	HSPA (heat shock 70kDa) binding protein, cytoplasmic cochaperone 1
rJJ77XwA4PhelqZrp0	3093.47	1.0975	0.003	0.0001	up	SEMA3E	sema domain, immunoglobulin domain (Ig), short basic domain, secreted, (semaphorin) 3E
KzMeeFqmeS9rx7dduo	3098.4	1.1017	0.003	0.0001	up	DAD1	defender against cell death 1
0cKLhyur6oVXSj792k	3105.72	1.1012	0.0031	0.0001	up	HSD11B2	hydroxysteroid (11-beta) dehydrogenase 2
Znqzo58uV0fd3tzF5U	3117.04	1.1705	0.0032	0.0001	up	KRT6C	keratin 6C
cCAV3tPZ1RPeOJBZ9U	3118.44	1.1342	0.0031	0.0001	up	IL1B	interleukin 1, beta
6XR7sSBkIKgyut4G64	3119.31	1.1694	0.0032	0.0001	up	RGS2	regulator of G-protein signaling 2, 24kDa
cJ9LAvQAmpSu66dOXs	3121.19	1.0666	0.0032	0.0001	up	TTF2	transcription termination factor, RNA polymerase II
ZuF5BEoBjqF0t99JIo	3122.35	1.089	0.0032	0.0001	up	CTSZ	cathepsin Z
KsjnoJSEQV5sZ50vro	3124.4	1.0977	0.0032	0.0001	up	PYCR2	pyrroline-5-carboxylate reductase family, member 2
NSl9XhUlKBAQqFC5EQ	3129.77	1.1184	0.0033	0.0001	up	ARHGDIA	Rho GDP dissociation inhibitor (GDI) alpha
ulUqVHJNR4_hfOtFQc	3131.99	1.1007	0.0033	0.0001	up	ALOX15B	arachidonate 15-lipoxygenase, type B
Q98UhMIw96ermunRF4	3133.01	1.0953	0.0033	0.0001	up	ZNF430	zinc finger protein 430
Kle5dTpJ1xJOBHdzp0	3138.4	1.072	0.0034	0.0001	up	LOC256686	hypothetical LOC256686 (LOC256686), mRNA.
E9SlZdCJ69iVeughOQ	3143.39	1.0712	0.0034	0.0001	up	APOE	apolipoprotein E
inoErlwKHlJQnSLnY0	3143.8	1.1336	0.0034	0.0001	up	CD14	CD14 molecule
QeacCeZdFxhR.RS2uQ	3144.06	1.1024	0.0034	0.0001	up	AP1G2	adaptor-related protein complex 1, gamma 2 subunit
upXeOVR4rnvr8_ekG4	3145.2	1.0857	0.0034	0.0001	up	SSR2	signal sequence receptor, beta (translocon-associated protein beta)
x_RVd5_pRrt3k_Xl.8	3148.67	1.0989	0.0035	0.0001	up	OTUB1	OTU domain, ubiquitin aldehyde binding 1
x57ezV_iwgrLpOrou4	3149.51	1.0561	0.0035	0.0001	up	CALM1	calmodulin 1 (phosphorylase kinase, delta)
ckNS7fdIBBSX4KcQuk	3150.28	1.0324	0.0035	0.0001	up	LOC375249	similar to pote protein (LOC375249), mRNA.
W76iIUhoNSXaq03opM	3161.88	1.0403	0.0036	0.0001	up	FLJ36032	hypothetical protein FLJ36032 (FLJ36032), mRNA.
N4nEnpgVQIvcUYrkSk	3162.82	1.091	0.0036	0.0001	up	PRPF8	PRP8 pre-mRNA processing factor 8 homolog (S. cerevisiae)
ZI3GB5u46IUBWEKS7U	3165.06	1.1085	0.0036	0.0001	up	UFD1L	ubiquitin fusion degradation 1 like (yeast)
lkahWnkqhfQwEftS4A	3165.31	1.082	0.0037	0.0001	up	TNFRSF18	tumor necrosis factor receptor superfamily, member 18
EhV0pUXtGqBOiX67P8	3170.59	1.1195	0.0037	0.0001	up	PPP1CA	protein phosphatase 1, catalytic subunit, alpha isozyme
ue0l_VHuH0BUKKB340	3172.1	1.056	0.0037	0.0001	up	TXNIP	thioredoxin interacting protein
iQddVSZQoTQgjfoSbo	3178.32	1.1007	0.0037	0.0001	up	RPLP2	ribosomal protein, large, P2
icp4ryIj6UkAHuoI4E	3178.95	1.1629	0.0037	0.0001	up	EMP1	epithelial membrane protein 1
lgq1V54eiJ6gzpP6Ec	3179.05	1.1477	0.0037	0.0001	up	FBXO32	F-box protein 32
3UvCJKohenqTrp0Rew	3180.63	1.0763	0.0038	0.0001	up	LOC375506	similar to hypothetical protein BC006605 (LOC375506), mRNA.
HF6m665OXsNU03HSik	3182.73	1.0255	0.0038	0.0001	up	NT5C2	5'-nucleotidase, cytosolic II
oeqlIUVT7U1__1uLX4	3184.77	1.0685	0.0038	0.0001	up	KIAA0397	KIAA0397 gene product (KIAA0397), mRNA.
3nR9jijgZ6GjrJLcqM	3186.1	1.0914	0.0038	0.0001	up	MMP7	matrix metallopeptidase 7 (matrilysin, uterine)
iIARBeXpam66biXttU	3188.02	1.0788	0.0038	0.0001	up	FCAR	Fc fragment of IgA, receptor for
BSSuAQX5SXUVSgU5NU	3194.13	1.1714	0.0039	0.0001	up	SPRR1A	small proline-rich protein 1A
rlUJIgCirK3k8we3u4	3200.52	1.0196	0.0039	0.0001	up	CLCA2	chloride channel accessory 2
QZcruSjd.BLJCnje3o	3204.06	1.1007	0.004	0.0001	up	SERPINB1	serpin peptidase inhibitor, clade B (ovalbumin), member 1
opRFfIASCoTopIIogU	3204.44	1.095	0.004	0.0001	up	LOC339804	hypothetical LOC339804 (LOC339804), mRNA.
f0nSp9Nuqd0vWP1Sng	3213.86	1.1272	0.0041	0.0001	up	ITGAX	integrin, alpha X (complement component 3 receptor 4 subunit)
o6O3_eS33d6dK7q6io	3216.04	1.1015	0.0041	0.0001	up	PTGES	prostaglandin E synthase
TCZCVZ9wtFGa96ApH4	3221.15	1.0842	0.0041	0.0001	up	WBSCR22	Williams Beuren syndrome chromosome region 22
xQwSlQl7rOO5EfnIdI	3224.6	1.0672	0.0042	0.0001	up	GPNMB	glycoprotein (transmembrane) nmb
6UiPlSAE4Lvlb0lugI	3225.4	1.0347	0.0042	0.0001	up	WFDC6	WAP four-disulfide core domain 6
rlO55uXug3ouKrAJ40	3227.2	1.0977	0.0042	0.0001	up	STAT5A	signal transducer and activator of transcription 5A
o.n7x03vhcXqoLJFfk	3228.28	1.0584	0.0043	0.0001	up	PROM2	prominin 2
rWSgWYjrci0nxNXiSg	3229.24	1.0652	0.0043	0.0001	up	CD9	CD9 molecule
rdC1fMwDrspak66dGU	3233.66	1.0792	0.0043	0.0001	up	GPR155	G protein-coupled receptor 155
9iOgBCfeurk.3pWi_U	3239.47	1.1122	0.0044	0.0001	up	HOMER2	homer homolog 2 (Drosophila)
x5YgSonATRTTcImrQo	3239.98	1.0193	0.0044	0.0001	up	FLJ40113	similar to golgi autoantigen, golgin subfamily a (FLJ40113), mRNA.
roBU3pJAFVNFFCeHuI	3242.29	1.0297	0.0044	0.0001	up	HYDIN	hydrocephalus inducing homolog (mouse)
Qe_Wr4fXNT_EW9llk4	3242.45	1.0785	0.0044	0.0001	up	SLC25A5	solute carrier family 25 (mitochondrial carrier; adenine nucleotide translocator), member 5
fadAl7SSKgoSBxSSB4	3243.95	1.1174	0.0044	0.0001	up	NDUFB10	NADH dehydrogenase (ubiquinone) 1 beta subcomplex, 10, 22kDa
ljgpITQTq0kb0vGouo	3243.98	1.0928	0.0044	0.0001	up	PINK1	PTEN induced putative kinase 1
3JIqEK7TUIPR_LXOX0	3254.49	1.0872	0.0045	0.0001	up	HSPA8	heat shock 70kDa protein 8
fdSdSXT_fiH_7s6qH4	3256.91	1.08	0.0046	0.0001	up	VNN2	vanin 2
9yv67Euk6lWPEi5_5E	3257.35	1.0965	0.0046	0.0001	up	PSMA2	proteasome (prosome, macropain) subunit, alpha type, 2
ilX6B_ghW79ehZg0u4	3258.99	1.1063	0.0046	0.0001	up	C20orf24	chromosome 20 open reading frame 24
ZK3XeorfpYdKhcJRvA	3265.36	1.0341	0.0047	0.0001	up	PSMB8	proteasome (prosome, macropain) subunit, beta type, 8 (large multifunctional peptidase 7)
i6X_oCNIikiukShLAo	3272.61	1.1034	0.0048	0.0002	up	B4GALT1	UDP-Gal:betaGlcNAc beta 1,4- galactosyltransferase, polypeptide 1
rifUEhOVSCR6MBYquk	3272.73	1.0279	0.0048	0.0002	up	DNAH3	dynein, axonemal, heavy chain 3
f6J6isgqihHrr3HhUE	3274.48	1.107	0.0049	0.0002	up	ST14	suppression of tumorigenicity 14 (colon carcinoma)
Ni6ycqvrzTSCut1XSk	3275.51	1.0981	0.0049	0.0002	up	DCTN2	dynactin 2 (p50)
B0eV7dV_.d7lI30uVc	3278.27	1.1487	0.0049	0.0002	up	LITAF	lipopolysaccharide-induced TNF factor
6ldXQ9V7BPXgnvVHVI	3279.58	1.1424	0.0049	0.0002	up	PLEK	pleckstrin
9B3EjpMXuXn3qvoLuE	3280.54	1.094	0.0049	0.0002	up	DIRC2	disrupted in renal carcinoma 2
6iIIpFHAI2S.l65Lp0	3281.62	1.0562	0.0049	0.0002	up	TNFSF10	tumor necrosis factor (ligand) superfamily, member 10
xEc16kDv8V7XUl1efU	3291.19	1.1186	0.0051	0.0002	up	MPDU1	mannose-P-dolichol utilization defect 1
fd_rW1X.VKx5fECe6U	3293.88	1.0331	0.0052	0.0002	up	TNFAIP2	tumor necrosis factor, alpha-induced protein 2
604MIt.ShepLgqJWpI	3295.65	1.1129	0.0052	0.0002	up	LOC387805	similar to ARP2/3 complex 21 kDa subunit (p21-ARC) (Actin-related protein 2/3 complex subunit 3) (LOC387805), mRNA.
Zp1mCzzke7p.rqt8L4	3297.28	1.0769	0.0052	0.0002	up	SLC25A3	solute carrier family 25 (mitochondrial carrier; phosphate carrier), member 3
WXl5O93e__iXol_d3o	3300.16	1.1141	0.0053	0.0002	up	ARF5	ADP-ribosylation factor 5
ojmKeL57Jt_Pd1ereY	3301.33	1.0859	0.0053	0.0002	up	SREBF2	sterol regulatory element binding transcription factor 2
Zuc3vS45XSJ357yekk	3304.16	1.0419	0.0053	0.0002	up	CLDN1	claudin 1
W5XEdlblOl1t1Cdl5M	3304.97	1.0608	0.0053	0.0002	up	LOC150978	similar to 60S acidic ribosomal protein P1 (LOC150978), mRNA.
WJLXeVl1bggigiAOXk	3306.33	1.1013	0.0053	0.0002	up	RAC1	ras-related C3 botulinum toxin substrate 1 (rho family, small GTP binding protein Rac1)
9NJT_U0VQEHSfapa4o	3308.35	1.1171	0.0053	0.0002	up	MAPKAPK2	mitogen-activated protein kinase-activated protein kinase 2
ovoOovpqS4GLuqCj64	3313.48	1.119	0.0054	0.0002	up	NDRG2	NDRG family member 2
Ew_iK7UunWqIb0nFeE	3313.61	1.1185	0.0054	0.0002	up	AIF1	allograft inflammatory factor 1
oknfQqiUv5T2eqfzV0	3313.63	1.104	0.0054	0.0002	up	TOMM7	translocase of outer mitochondrial membrane 7 homolog (yeast)
EuyFn0_EUd_U0Utr_U	3314.39	1.1075	0.0054	0.0002	up	TIMM8B	translocase of inner mitochondrial membrane 8 homolog B (yeast)
Bi9xe6EjqdLl_epLVM	3318.7	1.0962	0.0055	0.0002	up	ELMO3	engulfment and cell motility 3
08d1buX2bWr6ifnu3A	3324.33	1.1903	0.0056	0.0002	up	MAL	mal, T-cell differentiation protein
KfSPgfHsl0jj9VXWXU	3325.03	1.1508	0.0056	0.0002	up	LCP1	lymphocyte cytosolic protein 1 (L-plastin)
HHlSu60U713Wa33_UI	3326.38	1.0997	0.0056	0.0002	up	MRPL33	mitochondrial ribosomal protein L33
6SUwAoEIeHqbrp05e4	3327.66	1.0796	0.0056	0.0002	up	XRCC2	X-ray repair complementing defective repair in Chinese hamster cells 2
0glrql9oCIiSngigYw	3328.39	1.0494	0.0056	0.0002	up	ATPIF1	ATPase inhibitory factor 1
xU_UCTl5UV2e5fLS7s	3328.71	1.1101	0.0056	0.0002	up	MYADM	myeloid-associated differentiation marker
KNCCAeJCl4meV5F1kg	3336.37	1.1462	0.0057	0.0002	up	UPP1	uridine phosphorylase 1
ZdI45Se3VG7s869FKo	3339.32	1.0942	0.0058	0.0002	up	FKBP5	FK506 binding protein 5
uAJUG3uI1KAU5_QFHo	3340.72	1.0387	0.0058	0.0002	up	BIRC3	baculoviral IAP repeat containing 3
lK5etQ7niKTqa5.7Po	3341.01	1.0764	0.0058	0.0002	up	SLC25A4	solute carrier family 25 (mitochondrial carrier; adenine nucleotide translocator), member 4
944LgmrrpIlrovpUIs	3341.11	1.0969	0.0058	0.0002	up	NDUFS3	NADH dehydrogenase (ubiquinone) Fe-S protein 3, 30kDa (NADH-coenzyme Q reductase)
WlCoF7taz2MeYf3l6I	3354.86	1.0506	0.006	0.0002	up	SDC1	syndecan 1
c_e0MmJX6nm3X2J7_Q	3355.67	1.0795	0.0061	0.0002	up	LOC131691	similar to peptidyl-Pro cis trans isomerase (LOC131691), mRNA.
QYiV5f0vlAJ5NKoOaQ	3356.34	1.0843	0.0061	0.0002	up	SH3GLB2	SH3-domain GRB2-like endophilin B2
fXVJCTelDXPfVmK30U	3357.44	1.1494	0.0061	0.0002	up	KRT16	keratin 16
foh_pDuHnhAjrulju0	3364.18	1.0679	0.0062	0.0002	up	SOD1	superoxide dismutase 1, soluble
ruf46_Xn4tHVDV9eCU	3369.66	1.0408	0.0063	0.0002	up	MGC35285	hypothetical protein MGC35285 (MGC35285), mRNA.
ltIanpA5fkorIp6FTo	3371.71	1.0469	0.0064	0.0002	up	DUOX1	dual oxidase 1
lKSqStatQJChFEnfWE	3372.34	1.0908	0.0064	0.0002	up	IMUP	immortalization-upregulated protein (IMUP), mRNA.
6LvpAYh.delXl56I0k	3374.32	1.0921	0.0064	0.0002	up	BLCAP	bladder cancer associated protein
0KNF2mtEdSUDLvdqus	3374.37	1.0766	0.0064	0.0002	up	GPRC5C	G protein-coupled receptor, family C, group 5, member C
Wqtd9bjjA7lBd.gk_s	3383.44	1.0627	0.0066	0.0002	up	PRO2013	hypothetical protein PRO2013 (PRO2013), mRNA.
BGm6KH.W4lIY56KKz0	3384.67	1.1049	0.0066	0.0002	up	ABCA7	ATP-binding cassette, sub-family A (ABC1), member 7
6VUCTf3dRAtbrl9euo	3386.1	1.0964	0.0067	0.0002	up	KIF13B	kinesin family member 13B
xfPz3E1_kVR_R4CKf8	3386.34	1.0484	0.0067	0.0002	up	TNFRSF6B	tumor necrosis factor receptor superfamily, member 6b, decoy
BTFoUlYKIhE0_6XuCo	3398.69	1.0759	0.0068	0.0002	up	RNASE1	ribonuclease, RNase A family, 1 (pancreatic)
o3aWaF6nm7iZn_Rdc8	3401.87	1.0604	0.0069	0.0002	up	LOC285296	similar to unc-93 homolog B1; unc93 (C.elegans) homolog B; unc-93 related protein (LOC285296), mRNA.
Hi50r3v96C_eiCp7So	3407.28	1.0846	0.007	0.0002	up	POMT2	protein-O-mannosyltransferase 2
rQUtvu5p47w0k6UOP4	3408.87	1.0961	0.007	0.0002	up	DHRS7	dehydrogenase/reductase (SDR family) member 7
BVGbhWpQsfT2I4v3ig	3410.81	1.064	0.0071	0.0002	up	GNAS	GNAS complex locus
uLV.46guS0km6K7epQ	3410.99	1.0929	0.0071	0.0002	up	ARFGAP1	ADP-ribosylation factor GTPase activating protein 1
ont7ugQm2Q4od3EoVg	3413.97	1.0462	0.0071	0.0002	up	PLAC8	placenta-specific 8
0mngOvv644R6rX1N3o	3414.12	1.0878	0.0071	0.0002	up	F11R	F11 receptor (F11R), transcript variant 2, mRNA.
frgKc_pK.o5N50hx90	3414.76	1.0612	0.0071	0.0002	up	PCBP2	poly(rC) binding protein 2
3J4UjVK71ImL30mh04	3414.85	1.0938	0.0071	0.0002	up	NDUFB2	NADH dehydrogenase (ubiquinone) 1 beta subcomplex, 2, 8kDa
oU.ZS5Y_UcT4bgqRS0	3415.73	1.0877	0.0071	0.0002	up	PHYH	phytanoyl-CoA 2-hydroxylase
3qpBIrgHHqU6ElHweg	3418.6	1.0906	0.0071	0.0003	up	FUCA2	fucosidase, alpha-L- 2, plasma
Bk6eL10K0KmIIul87U	3429.53	1.0919	0.0073	0.0003	up	PRPF31	PRP31 pre-mRNA processing factor 31 homolog (S. cerevisiae)
Nok.mfmmoNFINYqlD8	3431.18	1.0598	0.0074	0.0003	up	VPS35	vacuolar protein sorting 35 homolog (S. cerevisiae)
WAAnSprYuS6dmXsNUk	3432	1.062	0.0074	0.0003	up	C21orf77	chromosome 21 open reading frame 77 (C21orf77), mRNA.
EkU13g5S5N_qgKnUu8	3433.75	1.0548	0.0074	0.0003	up	OAS1	2',5'-oligoadenylate synthetase 1, 40/46kDa
337tZ92VBJJBXNNt14	3435.65	1.07	0.0074	0.0003	up	GNB2L1	guanine nucleotide binding protein (G protein), beta polypeptide 2-like 1
l7pKBV6e5Awx6eKVe4	3436.19	1.0855	0.0075	0.0003	up	CYB5R1	cytochrome b5 reductase 1
Qo96B4Omfaj3iySqSQ	3437.34	1.0948	0.0075	0.0003	up	TOMM40	translocase of outer mitochondrial membrane 40 homolog (yeast)
x.rpxCO2qLpai_pixo	3438.49	1.0556	0.0075	0.0003	up	ALDH2	aldehyde dehydrogenase 2 family (mitochondrial)
Nnhs.TpLQtQ6SbfbWo	3441.82	1.0853	0.0076	0.0003	up	DHX30	DEAH (Asp-Glu-Ala-His) box polypeptide 30
EkgiAodLu41r9._dlU	3445.69	1.0888	0.0077	0.0003	up	DUSP1	dual specificity phosphatase 1
Wi96GJu.rJKjgJypd8	3446.59	1.0384	0.0077	0.0003	up	APCDD1	adenomatosis polyposis coli down-regulated 1
EuafnfoL0p2vt.6iU4	3447.43	1.0877	0.0077	0.0003	up	MAGOH	mago-nashi homolog, proliferation-associated (Drosophila)
KlBigRJ3qoOu01F2fw	3448.65	1.1072	0.0077	0.0003	up	GLTP	glycolipid transfer protein
Tnh7qTiiowp4.oVSn0	3449.55	1.1061	0.0077	0.0003	up	RAB24	RAB24, member RAS oncogene family
Wnnn6gAqTYggXqTaQI	3463.17	1.0725	0.008	0.0003	up	MDH2	malate dehydrogenase 2, NAD (mitochondrial)
99QDppJjo7oxViaRQQ	3464.25	1.0911	0.008	0.0003	up	RBX1	ring-box 1, E3 ubiquitin protein ligase
rnQrte9rIkLtd4SW7U	3474.31	1.0955	0.0083	0.0003	up	TPD52L2	tumor protein D52-like 2
lhIptf2VBfYgXTFT3g	3476.09	1.0863	0.0084	0.0003	up	TYK2	tyrosine kinase 2
04qL57w4ezIi6mUpJI	3478.74	1.0225	0.0084	0.0003	up	PPOX	protoporphyrinogen oxidase
01VlfVOyXve003ub14	3480.41	1.0731	0.0084	0.0003	up	BAIAP2	BAI1-associated protein 2
rg3LXqQfRNbXXt0qek	3486.05	1.1205	0.0085	0.0003	up	SERTAD1	SERTA domain containing 1
cJTeEkpRy4S.f_71zo	3488.83	1.0852	0.0086	0.0003	up	MAP3K8	mitogen-activated protein kinase kinase kinase 8
lkpP.i6XjxM9dUSQtY	3494.03	1.0536	0.0087	0.0003	up	PPIL3	peptidylprolyl isomerase (cyclophilin)-like 3
WVd5yp0Xqn_gygQy6E	3497.04	1.0786	0.0088	0.0003	up	GPR110	G protein-coupled receptor 110
06eK6K4IL0JI4SKUyk	3497.52	1.0997	0.0088	0.0003	up	MVP	major vault protein
oJp1HEhUlUr0O11gg4	3497.53	1.1007	0.0088	0.0003	up	APOL1	apolipoprotein L, 1 (APOL1), transcript variant 3, mRNA.
cjljXqJd73eZP0hEl4	3501.77	1.0884	0.0089	0.0003	up	C7orf26	chromosome 7 open reading frame 26
B7RHEtP3.Xd3pX6teo	3502.2	1.0909	0.0088	0.0003	up	COPS7A	COP9 constitutive photomorphogenic homolog subunit 7A (Arabidopsis)
KJ1Ar0e795Z7XovtFE	3504.63	1.0879	0.0089	0.0003	up	DDIT4L	DNA-damage-inducible transcript 4-like
fuP6J.rAqFIiCi0Xks	3510.79	1.0738	0.009	0.0003	up	GHITM	growth hormone inducible transmembrane protein
6VKeaFISOfKgr4xSfQ	3512.97	1.0641	0.0091	0.0003	up	DUSP14	dual specificity phosphatase 14
uXMR6qPeV6VORFbf1M	3514.94	1.0782	0.0091	0.0003	up	SELO	selenoprotein O
3J4Sj3rg5ueVKFLghI	3520.68	1.0597	0.0093	0.0004	up	CBR3	carbonyl reductase 3
0a5ARIHoAkjreHuc6U	3522.52	1.144	0.0093	0.0004	up	IL1R2	interleukin 1 receptor, type II
EuAK0yeI9evau8ZEbE	3527.31	1.0881	0.0094	0.0004	up	TFRC	transferrin receptor (p90, CD71)
Ebfrl.7uOZfnjp_E7k	3529.52	1.1082	0.0094	0.0004	up	EGR1	early growth response 1
NTSQgnomcXgqYgV.RY	3530.99	1.0978	0.0094	0.0004	up	AKAP8L	A kinase (PRKA) anchor protein 8-like
iFKVQmgpT.V5310vtY	3531.57	1.0952	0.0094	0.0004	up	LOC126208	hypothetical protein LOC126208 (LOC126208), mRNA.
0VVN9qFKP5EgkTkXFQ	3532.65	1.1119	0.0095	0.0004	up	BCL3	B-cell CLL/lymphoma 3
0eqhH9idUnUn23Rfi8	3536.19	1.1069	0.0096	0.0004	up	FPR1	formyl peptide receptor 1
fQghoi0ghgiQOFeGWU	3536.78	1.112	0.0096	0.0004	up	H2AFJ	H2A histone family, member J
oEdp6ka6dG3sN.qJH8	3539.22	1.0568	0.0096	0.0004	up	ZNF454	zinc finger protein 454
u3.cVyU9esVJTeVKrk	3539.48	1.1068	0.0096	0.0004	up	FURIN	furin (paired basic amino acid cleaving enzyme)
E1TjV97t5u1g1W7hXs	3548.56	1.0549	0.0098	0.0004	up	CRIP2	cysteine-rich protein 2
iTtrxCCD6IJ1kSWlVw	3549.78	1.0788	0.0099	0.0004	up	RRBP1	ribosome binding protein 1 homolog 180kDa (dog)
9.Um9CO6CYobrq13rs	3551.83	1.0797	0.0099	0.0004	up	LOC222901	similar to ribosomal protein L23 (LOC222901), mRNA.
0QCU1ELTF6O0mCKkaI	3553.01	1.0742	0.01	0.0004	up	SERPINB11	serpin peptidase inhibitor, clade B (ovalbumin), member 11 (gene/pseudogene)

## Sheet: NASAL DOWN
GENES DOWN-REGULATED BETWEEN CF AND NON-CF NASAL EPITHELIUM
Reanalysis of Ogilvie et al (2011) Genomics 98:327, using RankProducts package								Ordered by RP statistic
NuID	RP/Rsum	FC	pfp	P.value		Symbol	Name
3lSeKASiC9OCKJ__Qg	105.96	0.5116	0	0	down	NTS	neurotensin
Npw5XpUQs0cJ2f357U	205.172	0.6593	0	0	down	HBB	hemoglobin, beta
idQMW8J6JdrJb115Wc	337.829	0.7939	0	0	down	HBA2	hemoglobin, alpha 2
lrqj5U1N58Q9Xntt8k	368.315	0.6643	0	0	down	LTF	lactotransferrin
rSevE_cpiMqoISM6u8	430.522	0.6901	0	0	down	MMP10	matrix metallopeptidase 10 (stromelysin 2)
fvdepJvuN.lF9uH85A	436.002	0.7294	0	0	down	MSMB	microseminoprotein, beta-
cSO.1fukt9JddxXE40	456.544	0.6978	0	0	down	ADH1A	alcohol dehydrogenase 1A (class I), alpha polypeptide
Ndoukh4Qe4hOR_cYBI	508.148	0.7299	0	0	down	MSMB	microseminoprotein, beta-
ERSiuc2RR7s.B5fuxI	587.312	0.7188	0	0	down	NOS2A	nitric oxide synthase 2A (inducible, hepatocytes) (NOS2A), transcript variant 2, mRNA.
fhefZ3oCLNbFteG.4A	624.034	0.7485	0	0	down	ADH1C	alcohol dehydrogenase 1C (class I), gamma polypeptide
l3kl6SUiAl1To4gN.I	643.66	0.7407	0	0	down	GSTA5	glutathione S-transferase alpha 5
HRev73e_zVSVQISdek	669.963	0.7319	0	0	down	KLK11	kallikrein-related peptidase 11
Nb4BU5IRi62oh9IJfk	689.128	0.7611	0	0	down	FMO3	flavin containing monooxygenase 3
06hJVnVI7AgZh9RAXo	720.376	0.6972	0	0	down	MT2A	metallothionein 2A
iKl6Ke4iOKThxwq.qs	734.108	0.7749	0	0	down	OXTR	oxytocin receptor
QYXUeB6v4Xe_x47vuE	810.959	0.7647	0	0	down	HEY1	hairy/enhancer-of-split related with YRPW motif 1
KT03roH3ccbYon4dS0	817.472	0.7958	0	0	down	GSTA1	glutathione S-transferase alpha 1
cpX09d1OeQ0e16nzrk	821.199	0.7838	0	0	down	HMGCS2	3-hydroxy-3-methylglutaryl-CoA synthase 2 (mitochondrial)
9p5kuCAOLKSdO5G.3s	829.964	0.7749	0	0	down	RPL32	ribosomal protein L32
3.Sp.k5nc9Vd5d1UX0	830.687	0.7673	0	0	down	KRT15	keratin 15
KITpG73gFHrt50ju_o	840.341	0.7316	0	0	down	CYP2J2	cytochrome P450, family 2, subfamily J, polypeptide 2
rggv3El6SVCgl1ZI5A	855.757	0.8063	0	0	down	GSTA3	glutathione S-transferase alpha 3
EWX22SIXfnq.QQG5T4	862.088	0.771	0	0	down	ITM2A	integral membrane protein 2A
ruXPSS9XHnSlHg6sog	922.996	0.8041	0	0	down	LOC389141	similar to laminin receptor 1 (ribosomal protein SA); P40-3, functional; P40-8, functional; laminin receptor 1 (67kD, ribosomal protein SA) (LOC389141), mRNA.
91ei5frv0JV4coISDk	959.532	0.8938	0	0	down	TFF3	trefoil factor 3 (intestinal)
EUruiYqkSqTXBdIB4A	995.141	0.8389	0	0	down	CAPS	calcyphosine
9lfx0F4oEI5Qn5fjUI	995.45	0.8913	0	0	down	GSTA2	glutathione S-transferase alpha 2
up957X_irt96sio6go	1020.37	0.8069	0	0	down	KRT19	keratin 19
QefU15S.r9PseH0lpM	1044.53	0.8033	0	0	down	LOC125910	similar to 40S ribosomal protein S15a (LOC125910), mRNA.
3ytO3sNUkP6KeK6ijQ	1048.15	0.7824	0	0	down	SULT1A1	sulfotransferase family, cytosolic, 1A, phenol-preferring, member 1
93963aWSCYjhgqBtNs	1052.46	0.8068	0	0	down	RPL37	ribosomal protein L37
9UtUW7Ne6EN1eQj0VM	1055.66	0.8328	0	0	down	CYP26A1	cytochrome P450, family 26, subfamily A, polypeptide 1
0Q6adnhERcRUTYieUs	1122.09	0.8899	0	0	down	MUC2	mucin 2, oligomeric mucus/gel-forming
QeeYeOUoQX91SOwEiI	1124.47	0.796	0	0	down	MT1F	metallothionein 1F
i5BKoqACBQB9QpXn.8	1183.57	0.8267	0	0	down	LOC400006	hypothetical gene supported by BC003510; NM_002823 (LOC400006), mRNA.
0Vb3Klul.liHskiAGw	1194.86	0.7976	0	0	down	HES4	hairy and enhancer of split 4 (Drosophila)
TILXokkBMjoi.ip.ZI	1199.18	0.7941	0	0	down	SLITRK6	SLIT and NTRK-like family, member 6
Q0R16neBERlJ13eCYc	1223.47	0.8378	0	0	down	ALPL	alkaline phosphatase, liver/bone/kidney
QfoYnZfIjK5glI.ed0	1229.07	0.8065	0	0	down	FMO2	flavin containing monooxygenase 2 (non-functional)
oSFSk.QSJwRRfSMpEU	1245.96	0.825	0	0	down	PTER	phosphotriesterase related
KwJV6NiS33o_D_05VE	1246.66	0.8265	0	0	down	UGT2B11	UDP glucuronosyltransferase 2 family, polypeptide B11
QUnH6iniuoA0fgXqKs	1249.09	0.8621	0	0	down	BLZF1	basic leucine zipper nuclear factor 1
TetRWk7S0kd6X00Yic	1257.72	0.8077	0	0	down	HDLBP	high density lipoprotein binding protein
llTvrXeV6F7hPehz94	1258.22	0.8283	0	0	down	RPL41	ribosomal protein L41
uyde9_l4JdEn_OkuXQ	1259.09	0.9027	0	0	down	HLA-DRB4	major histocompatibility complex, class II, DR beta 4
fJ4j7lHseSXq4SDiHk	1272.5	0.8475	0	0	down	ZNF33A	zinc finger protein 33A
EovpCtHC3lSAnUCXLg	1290.89	0.8389	0	0	down	LOC387845	similar to Elongation factor 1-alpha 1 (EF-1-alpha-1) (Elongation factor 1 A-1) (eEF1A-1) (Elongation factor Tu) (EF-Tu) (LOC387845), mRNA.
6orCPlG5eese45P0Lo	1309.28	0.8601	0	0	down	PROS1	protein S (alpha)
lGLhY85.f6XE9.Pea4	1313.22	0.843	0	0	down	PPP1CC	protein phosphatase 1, catalytic subunit, gamma isozyme
QkCy0oNjduCVkKFgRU	1314.35	0.8498	0	0	down	RPS26	ribosomal protein S26
x00_p0fcMHku.WX5vk	1318.61	0.828	0	0	down	CTNNA1	catenin (cadherin-associated protein), alpha 1, 102kDa
TvI.5C3EDid_QSB0SU	1320.85	0.8345	0	0	down	CD164	CD164 molecule, sialomucin
3iUQ0RQ0eR1JepDAsE	1323.17	0.8411	0	0	down	MCM8	minichromosome maintenance complex component 8
Bqf9QCQECMr10rhQB4	1338.83	0.8369	0	0	down	CAST	calpastatin (CAST), transcript variant 2, mRNA.
KixUBXX95_XQF5QMxU	1367.4	0.8225	0	0	down	KIAA1324	KIAA1324
loKqtlutlt7gQj10Aw	1373.52	0.8373	0	0	down	RPS14	ribosomal protein S14
cvXnlUfrnuU0kglGfQ	1377.41	0.8633	0	0	down	LOC127545	similar to ribosomal protein L18a; 60S ribosomal protein L18a (LOC127545), mRNA.
6fCo3U5rV6CxU_ATmw	1391.07	0.8322	0	0	down	KCNE3	potassium voltage-gated channel, Isk-related family, member 3
loIIkCrrhu_OKSOiNI	1391.82	0.8748	0	0	down	AGR2	anterior gradient homolog 2 (Xenopus laevis)
lRRmSXPZZHB7lY7uVA	1393.61	0.8786	0	0	down	LOC401470	similar to 40S ribosomal protein S26 (LOC401470), mRNA.
lFnwF6iuivkuFYjYjQ	1393.83	0.8602	0	0	down	N4BP2	NEDD4 binding protein 2
38dJeK_SHreCdUedKU	1416.08	0.8695	0	0	down	LOC375207	similar to 40S ribosomal protein SA (P40) (34/67 kDa laminin receptor) (Colon carcinoma laminin-binding protein) (NEM/1CHD4) (Multidrug resistance-associated protein MGr1-Ag) (LOC375207), mRNA.
3O7wuSiE_s96kn1wzk	1422.25	0.8781	0	0	down	F3	coagulation factor III (thromboplastin, tissue factor)
Z4jbpR5DUl6mMi4hxs	1422.79	0.8786	0	0	down	FLJ20006	hypothetical protein FLJ20006 (FLJ20006), mRNA.
ixWeaCxmtCl4qmT7Qw	1432.57	0.842	0	0	down	RPL35	ribosomal protein L35
rp7qtCxfVL7pXciC64	1432.76	0.8473	0	0	down	LOC376138	similar to 60S ribosomal protein L10 (QM protein) (Tumor suppressor QM) (Laminin receptor homolog) (LOC376138), mRNA.
WUT36ngZqXeEefEeR0	1447.11	0.8238	0	0	down	PHGDH	phosphoglycerate dehydrogenase
rFHf6Ow_r3563u4Qac	1450.19	0.8166	0	0	down	UGT2A1	UDP glucuronosyltransferase 2 family, polypeptide A1, complex locus
ZZS5HUlymESYh1N0AA	1467.69	0.8789	0.0001	0	down	IPLA2(GAMMA)	intracellular membrane-associated calcium-independent phospholipase A2 gamma (IPLA2(GAMMA)), mRNA.
upF7QCJLr1P3I_6N9I	1469.32	0.8362	0.0001	0	down	HMGN2	high-mobility group nucleosomal binding domain 2
ooAlHqhiErnAvgYnjo	1476.73	0.8501	0.0001	0	down	RPS3A	ribosomal protein S3A
xjpUt9zVUXACFCT45U	1482.79	0.8562	0.0001	0	down	RNASET2	ribonuclease T2
EvUYdQjQv1nFUWrXmc	1494.11	0.8615	0.0001	0	down	LOC391023	similar to ribosomal protein L18a; 60S ribosomal protein L18a (LOC391023), mRNA.
EFJPTlgXMVPfS5cnsQ	1495.89	0.8321	0.0001	0	down	SLC2A10	solute carrier family 2 (facilitated glucose transporter), member 10
fUQKJwEX2r5JUYXRes	1499.22	0.8438	0.0001	0	down	UGT2B7	UDP glucuronosyltransferase 2 family, polypeptide B7
luCF6Jh4II9qVMip5s	1499.57	0.8437	0.0001	0	down	RPS18	ribosomal protein S18
0pT4khTQtKdo4rkr6E	1507.29	0.8886	0.0001	0	down	C3	complement component 3
iohT6U1KA.bEngMyko	1511.96	0.8471	0.0001	0	down	UAP1	UDP-N-acteylglucosamine pyrophosphorylase 1
Kw4B7J7HEJUUJ4Lp5U	1522.7	0.8751	0.0001	0	down	LOC341315	similar to Polyadenylate-binding protein 1 (Poly(A)-binding protein 1) (PABP 1) (LOC341315), mRNA.
WVdUoet77f9N70Ioj4	1525.01	0.8362	0.0001	0	down	KHSRP	KH-type splicing regulatory protein
oSYliNOUeRR5HUl7uE	1535.39	0.8737	0.0001	0	down	MICAL3	flavoprotein oxidoreductase MICAL3 (MICAL3), mRNA.
HdUvciQ3EnvzuK5UEU	1536.44	0.831	0.0001	0	down	CPD	carboxypeptidase D
i.1SeeVDAXt5X_qS1Q	1540.33	0.8284	0.0001	0	down	RPS5	ribosomal protein S5
uVCkr5KI1DVMhJ3qXc	1541.27	0.8625	0.0001	0	down	RAB37	RAB37, member RAS oncogene family
rbHpZTigJ55QgIeJV0	1548.26	0.8541	0.0001	0	down	RPL36	ribosomal protein L36
NXjtxSCV7u6OuGSKG0	1554.95	0.8563	0.0001	0	down	AKR1C3	aldo-keto reductase family 1, member C3 (3-alpha hydroxysteroid dehydrogenase, type II)
9biNS_yeU0jloh2V9A	1555.09	0.8473	0.0001	0	down	GLTSCR2	glioma tumor suppressor candidate region gene 2
x7lHk9yXqYyLiHW_QA	1582.52	0.8726	0.0002	0	down	FLJ13815	hypothetical protein FLJ13815 (FLJ13815), mRNA.
Kn3S1OdbtSCwlJ7o1Y	1591.4	0.8363	0.0002	0	down	POLA2	polymerase (DNA directed), alpha 2 (70kD subunit)
3a9Wv.TeR5QhLr6EAk	1604	0.8923	0.0003	0	down	LOC342405	similar to peptidylprolyl isomerase A (cyclophilin A) (LOC342405), mRNA.
uJFH5x6Io44Y44L1Kw	1606.43	0.8933	0.0003	0	down	LOC343363	similar to Transcription factor BTF3 (RNA polymerase B transcription factor 3) (LOC343363), mRNA.
uTnHk5SXq4QJiHW3QA	1607.18	0.8794	0.0003	0	down	FLJ21673	hypothetical protein FLJ21673 (FLJ21673), mRNA.
0pf.QRwb4sWsn7jQKQ	1614.98	0.8442	0.0003	0	down	ABCA13	ATP-binding cassette, sub-family A (ABC1), member 13
o5qn.AKAFg8rUfQ7UU	1619.5	0.8487	0.0003	0	down	SSB	Sjogren syndrome antigen B (autoantigen La)
Zno6EhF1VxUzV1bu68	1633.36	0.87	0.0003	0	down	PFN1	profilin 1
ZoBVp9x7EoR6Vd0rSA	1635.59	0.822	0.0003	0	down	PPP1R16A	protein phosphatase 1, regulatory (inhibitor) subunit 16A
xfV.5pTRYJqJpQDgvw	1640.57	0.8825	0.0003	0	down	RPL26	ribosomal protein L26
uUd7uUAUNOX9Glfy9I	1643.21	0.8315	0.0003	0	down	DDAH1	dimethylarginine dimethylaminohydrolase 1
3g0fgXqKSK_64lBNEU	1644.16	0.9086	0.0003	0	down	GPR1	G protein-coupled receptor 1
93J3ALjLqHs7.eMeuk	1648.19	0.8418	0.0003	0	down	SEC63	SEC63 homolog (S. cerevisiae)
odKzoFGtMHBO_lIMgU	1660.36	0.8315	0.0003	0	down	TCERG1	transcription elongation regulator 1
90JGHCJfeJUmH3gqVc	1664.44	0.8909	0.0002	0	down	FTL	ferritin, light polypeptide
ul01FCk1nghQVNF0vs	1667.3	0.8235	0.0002	0	down	CDC20	cell division cycle 20 homolog (S. cerevisiae)
cqILjwqLgFJUe4ghRo	1678.37	0.8653	0.0002	0	down	CRYM	crystallin, mu
QV0NUnHQinikog0fkc	1688.34	0.895	0.0002	0	down	IL18	interleukin 18 (interferon-gamma-inducing factor)
fqVKXRT1C3UVf3IUMA	1691.04	0.8957	0.0003	0	down	ALDH3A1	aldehyde dehydrogenase 3 family, member A1
lg0fgXsKaK_S4li9OQ	1698.08	0.9034	0.0003	0	down	ABCC13	ATP-binding cassette, sub-family C (CFTR/MRP), member 13 (ABCC13), transcript variant 2, mRNA.
Nd8wBK_mNP1Qj6.V_I	1708.13	0.8513	0.0003	0	down	SH3BGRL	SH3 domain binding glutamic acid-rich protein like
Qe5Qu5UaeTeQKhtogs	1710.43	0.8684	0.0003	0	down	MT1J	metallothionein 1J (MT1J), mRNA.
QCFF1fXO3dJJG_qRH4	1720.91	0.8768	0.0003	0	down	ATP12A	ATPase, H+/K+ transporting, nongastric, alpha polypeptide
0tEvV.P0TCVAeMhLBo	1728.56	0.8526	0.0003	0	down	SEMA3C	sema domain, immunoglobulin domain (Ig), short basic domain, secreted, (semaphorin) 3C
uf8Xb5HniJCOrRSSew	1729.61	0.8979	0.0003	0	down	RPS29	ribosomal protein S29
WXuAv0nVYvroAZwHpI	1733.37	0.8645	0.0003	0	down	RPL24	ribosomal protein L24
coIQiLJd1L9JBZyv3M	1740.4	0.8571	0.0003	0	down	CSDA	cold shock domain protein A
cgXgGuolSLM4jt9Ip0	1747.88	0.8293	0.0003	0	down	PCM1	pericentriolar material 1
TXJSe_TycCSXfkOsoA	1750.18	0.8702	0.0003	0	down	CHST9	carbohydrate (N-acetylgalactosamine 4-0) sulfotransferase 9
uiJFHTeYBkbAEC4FuE	1751.71	0.871	0.0003	0	down	FANK1	fibronectin type III and ankyrin repeat domains 1
37OqKp9F71SK7X6HRc	1753.16	0.8938	0.0003	0	down	MUC20	mucin 20, cell surface associated
NktU9.OlzLdHVBxVXo	1755.01	0.8471	0.0002	0	down	PRO1843	hypothetical protein PRO1843 (PRO1843), mRNA.
BJ4jZFPEdSXqQSJSHc	1760.38	0.898	0.0002	0	down	GABPB2	GA binding protein transcription factor, beta subunit 2
HRPf.670yffdMSuUhE	1771.66	0.8301	0.0002	0	down	CP110	CP110 protein
KgjqBkjjU4v5Xr9HpU	1773.33	0.8916	0.0002	0	down	TF	transferrin
T_gp6CpUh.oMu36.R4	1774.49	0.8465	0.0002	0	down	SRRM1	serine/arginine repetitive matrix 1
BnSnVAbFSlXECn0iyM	1793.19	0.8942	0.0003	0	down	RPL29	ribosomal protein L29
clSI1AiX9qRQkII9Nk	1815.01	0.896	0.0003	0	down	LOC158345	similar to ribosomal protein L4; 60S ribosomal protein L4; homologue of Xenopus ribosomal protein L1 (LOC158345), mRNA.
H4VCgX96gRfdlqeoEM	1824.08	0.8509	0.0003	0	down	C19orf24	chromosome 19 open reading frame 24
u3WPpQpY6TbdAgf_Ho	1830.21	0.8668	0.0003	0	down	RPS21	ribosomal protein S21
K59ClKEu6eJI6s7nIo	1830.51	0.9026	0.0003	0	down	LOC374596	similar to 40S ribosomal protein S8 (LOC374596), mRNA.
lUl51FSIJDqKBd9XOA	1853.53	0.8837	0.0004	0	down	LOC400587	similar to 60S ribosomal protein L21 (LOC400587), mRNA.
BoLX6_Ozerdd6JHeV0	1859.83	0.8457	0.0004	0	down	WARS	tryptophanyl-tRNA synthetase
6lqZFVC2NUBx0MB5GA	1868.03	0.8748	0.0004	0	down	HS3ST1	heparan sulfate (glucosamine) 3-O-sulfotransferase 1
NE3flNFyeXkXlfSojo	1882.66	0.8763	0.0005	0	down	EEF1G	eukaryotic translation elongation factor 1 gamma
Q_auJ5XdQNSUiORPXY	1920.24	0.876	0.0006	0	down	GABRP	gamma-aminobutyric acid (GABA) A receptor, pi
HuCRSXnUVIgmR.uAn4	1923.03	0.887	0.0006	0	down	LOC402176	similar to 60S ribosomal protein L21 (LOC402176), mRNA.
ou574qKzXvvfHR33TA	1924.14	0.8406	0.0006	0	down	CXCL6	chemokine (C-X-C motif) ligand 6 (granulocyte chemotactic protein 2)
BkurgOrV6uE7SN.sbA	1931.52	0.8942	0.0006	0	down	RPS4X	ribosomal protein S4, X-linked
BoCgidV4NWKES1Xmx8	1936.98	0.8974	0.0006	0	down	C20orf85	chromosome 20 open reading frame 85
Et5dx7t0TRTsgg6mxI	1950	0.8743	0.0006	0	down	NELL2	NEL-like 2 (chicken)
ZDn9_3bvtJSRSle_pE	1955.96	0.8784	0.0007	0	down	LOC376965	similar to ATP synthase alpha chain, mitochondrial precursor (LOC376965), mRNA.
WkTwkdwiWIyfXgG7go	1956.55	0.8972	0.0007	0	down	RPL21	ribosomal protein L21
Tiuh76h0KH_ee.1ztM	1962.03	0.8943	0.0007	0	down	HSPA1B	heat shock 70kDa protein 1B
riid7.ihQ58K6F__cA	1966.73	0.888	0.0007	0	down	AMD1	adenosylmethionine decarboxylase 1
lklfPV1MgJNdIkX1ek	1967.08	0.8482	0.0007	0	down	SIPA1L1	signal-induced proliferation-associated 1 like 1
EkvVE8CCF4g7NVAJuI	1989.42	0.8673	0.0008	0	down	HMGB1	high-mobility group box 1
3IRc5LTvqJK8Q7x9JU	1998.93	0.8481	0.0009	0	down	IARS	isoleucyl-tRNA synthetase
Z_RR7HUl6uEC0h1N1A	2003.16	0.881	0.0009	0	down	SLC7A11	solute carrier family 7, (cationic amino acid transporter, y+ system) member 11
c5lHkdS3raQi4h1t0A	2012.48	0.8807	0.0009	0	down	AIRE	autoimmune regulator
3jtH4VT87sokcRT6.U	2016.77	0.8761	0.0009	0	down	SNX3	sorting nexin 3
xHEXz_tknHio4GAlV0	2026.79	0.866	0.0009	0	down	EPRS	glutamyl-prolyl-tRNA synthetase
oepdFnVJB4ChBHN6JQ	2039.37	0.8711	0.001	0	down	CSRP1	cysteine and glycine-rich protein 1
xKJf1Lzfi_Sd7L9_KU	2039.4	0.8744	0.001	0	down	NCOA4	nuclear receptor coactivator 4
opBNerXC3unZPlCdgA	2040.9	0.8778	0.001	0	down	LOC375406	similar to ENSANGP00000025329 (LOC375406), mRNA.
xh763crJf63PsRDdP0	2050.77	0.8548	0.001	0	down	ACADM	acyl-CoA dehydrogenase, C-4 to C-12 straight chain
KHlFepB5lClN.hfEnc	2053.23	0.9095	0.001	0	down	LOC342808	similar to 40S ribosomal protein S2 (LOC342808), mRNA.
ikRLn9bpHkxDeKXXd0	2062.71	0.8965	0.0011	0	down	STAT1	signal transducer and activator of transcription 1, 91kDa
KkgMh6gjkQUKrxKTZU	2066.57	0.8922	0.0011	0	down	RPL13A	ribosomal protein L13a
Z590t9JSKip7z9SK5k	2069.13	0.8773	0.0011	0	down	DAP	death-associated protein
0rUrX9RXiH6dRR4zXU	2070.17	0.852	0.0011	0	down	SLPI	secretory leukocyte peptidase inhibitor
cRjReTRJU64Ozv3kyY	2082.52	0.8762	0.0012	0	down	EPB41L3	erythrocyte membrane protein band 4.1-like 3
xUJ3u4VIgMCOXS7pUA	2093.76	0.8823	0.0012	0	down	DGCR6L	DiGeorge syndrome critical region gene 6-like
3RYWixyUkQCkqyXg_c	2094.77	0.8841	0.0012	0	down	NKX3-1	NK3 homeobox 1
KdFJ.g_kWALqDFqi_I	2106.2	0.8992	0.0013	0	down	IFI16	interferon, gamma-inducible protein 16
WnupdNfR0vuAwFnX5U	2106.59	0.8799	0.0013	0	down	ARL2	ADP-ribosylation factor-like 2
EYh_fgVKK6K_64niNk	2113.98	0.9005	0.0013	0	down	SMAP-1	smooth muscle cell associated protein-1 (SMAP-1), mRNA.
KXojSHvn9k47Oy7dOE	2120.53	0.8707	0.0013	0	down	PAPOLA	poly(A) polymerase alpha
QpXs6CLv4goV1GfKko	2125.11	0.8873	0.0013	0	down	VNN3	vanin 3 (VNN3), transcript variant 1, mRNA.
WSutewCfz1w7qRPUdU	2134.97	0.8862	0.0013	0	down	OAT	ornithine aminotransferase
6onUL7fofcRRHSH3oA	2145.86	0.8905	0.0014	0	down	SLC16A9	solute carrier family 16, member 9 (monocarboxylic acid transporter 9)
c78hJoSGdGVKo7XRns	2150.69	0.8638	0.0014	0	down	CLSTN1	calsyntenin 1
0Zm5uKV5RjwIeIWkAA	2161.35	0.8821	0.0014	0	down	EEF1D	eukaryotic translation elongation factor 1 delta (guanine nucleotide exchange protein)
uU51EkE0OF7466XF6U	2163.7	0.8829	0.0014	0	down	IFP38	IFP38 (IFP38), mRNA.
luqFd9dyRLAnpdSARo	2163.97	0.8974	0.0014	0	down	ZMYND10	zinc finger, MYND-type containing 10
lAApZbhc9FdR9W3SDc	2167.75	0.8825	0.0014	0	down	PTMA	prothymosin, alpha
Ku85H9RL6E67yzJSGo	2181.47	0.8546	0.0015	0	down	FOXA1	forkhead box A1
oSgH_Hl1K_k3lXXQCQ	2182.74	0.8958	0.0015	0	down	PABPC3	poly(A) binding protein, cytoplasmic 3
fo1EpIlCoK7j3eKAi4	2187.66	0.8717	0.0015	0	down	GRHPR	glyoxylate reductase/hydroxypyruvate reductase
Ko_ZRRHUl6kEiHe3QA	2193.43	0.9078	0.0015	0	down	SCIN	scinderin
NVfUXd.l7KOx7Oy05E	2197.56	0.8642	0.0015	0	down	C12orf14	chromosome 12 open reading frame 14 (C12orf14), mRNA.
3VSUv6p69VTfg_.NX8	2197.81	0.8665	0.0015	0	down	GYLTL1B	glycosyltransferase-like 1B
ZHVRpSbqRKHhX30iMM	2198.24	0.8742	0.0015	0	down	AP3D1	adaptor-related protein complex 3, delta 1 subunit
9Jlf5F1zdSrWWIlGP8	2198.89	0.8962	0.0015	0	down	LOC155340	similar to unc-93 homolog B1; unc93 (C.elegans) homolog B; unc-93 related protein (LOC155340), mRNA.
0VUoQQHlfCLT9fvNEo	2199.06	0.8575	0.0015	0	down	KIAA0528	KIAA0528
HVdllG1eHdq431_zQw	2203.85	0.8691	0.0015	0	down	TMC4	transmembrane channel-like 4
0lzjRfk6EkNewE0SLo	2206.79	0.8591	0.0015	0	down	KLHDC2	kelch domain containing 2
9oqeRSm16oO50uCGEc	2210.5	0.8791	0.0015	0	down	SLC25A29	solute carrier family 25, member 29 (SLC25A29), mRNA.
BmUeT1J_phImIVLdAA	2211.48	0.8964	0.0015	0	down	SHCBP1	SHC SH2-domain binding protein 1
ZI2ZR5HUF6uEh3t1AE	2215.66	0.8779	0.0015	0	down	C6orf29	chromosome 6 open reading frame 29 (C6orf29), mRNA.
xVPpfO5u7m5i7tHnro	2219.88	0.8726	0.0015	0	down	TEF	thyrotrophic embryonic factor
u18kwKnHriPiN4kpAk	2221.53	0.901	0.0015	0	down	MGAM	maltase-glucoamylase (alpha-glucosidase)
cpdZXjnt5wyypy9Q90	2229.64	0.9027	0.0016	0	down	TEKT1	tektin 1
0hWiyqp2oU4o4UkA9A	2240	0.88	0.0016	0	down	RNF126	ring finger protein 126
KJerhHUl6uECiFW0AA	2240.71	0.8901	0.0016	0	down	NDUFC2	NADH dehydrogenase (ubiquinone) 1, subcomplex unknown, 2, 14.5kDa
N153wGQpWGopQrQv4I	2241.67	0.9046	0.0016	0	down	RPL27	ribosomal protein L27
Tc.rf3TtVR63sVSomo	2242.73	0.8785	0.0016	0	down	ARHGAP1	Rho GTPase activating protein 1
QYkpP3uO76m6_grq94	2244.86	0.877	0.0016	0	down	RAGE	renal tumor antigen
BKn_Vf97C3fqNe7IJ4	2250.44	0.8755	0.0016	0	down	RAB10	RAB10, member RAS oncogene family
oe1UkLsouupeB6lPjQ	2254.3	0.8707	0.0016	0	down	LIMK2	LIM domain kinase 2
Be6D8_klCg7tQhE54o	2265.27	0.8651	0.0017	0	down	NR2F2	nuclear receptor subfamily 2, group F, member 2
6qjefVHuHqc6j3hxfk	2292.32	0.873	0.0018	0	down	CTDSP2	CTD (carboxy-terminal domain, RNA polymerase II, polypeptide A) small phosphatase 2
QuCQeDfSTvdNpol9_4	2304.72	0.8593	0.0019	0	down	AUTS2	autism susceptibility candidate 2
Ku.kHqiEgHuvjJS0eU	2321.69	0.8482	0.0019	0	down	MYB	v-myb myeloblastosis viral oncogene homolog (avian)
6UneoBA7UjlJdMvgfo	2322.72	0.8368	0.0019	0	down	C10orf81	chromosome 10 open reading frame 81
TKgjohF3qrXd4tA1Lo	2325.11	0.8982	0.0019	0	down	S100A6	S100 calcium binding protein A6
WeB5w7p5.sqDocM0u4	2332.34	0.874	0.002	0	down	SACM1L	SAC1 suppressor of actin mutations 1-like (yeast)
rvRN_9VP3R_7RSe.uU	2337.28	0.8763	0.002	0	down	TRAM1	translocation associated membrane protein 1
clX.OKO4y_eQOKrxI4	2340.23	0.8658	0.002	0	down	SPRY2	sprouty homolog 2 (Drosophila)
EXlCsv9_T.ndT0k7u4	2342.37	0.8844	0.0021	0	down	HSPH1	heat shock 105kDa/110kDa protein 1
u5IqLuYNCXhQinUgwI	2344.25	0.8686	0.0021	0	down	SULT1A2	sulfotransferase family, cytosolic, 1A, phenol-preferring, member 2
Wr.mnL6c9CAXZV3g7Q	2344.79	0.8819	0.0021	0	down	C19orf2	chromosome 19 open reading frame 2
91UB_fe_I.9XRfl3Sk	2346.96	0.8876	0.002	0	down	PSME1	proteasome (prosome, macropain) activator subunit 1 (PA28 alpha)
cJ63n6P1xJVbqToUX8	2350.2	0.8663	0.0021	0	down	MFAP2	microfibrillar-associated protein 2
370ShVTN39SFP.k9Qo	2357.56	0.8868	0.0021	0	down	LOC388125	similar to hypothetical LOC237397 (LOC388125), mRNA.
Hi4T6uHnn6AHtRH5x0	2358.31	0.8927	0.0021	0	down	GOLGA4	golgin A4
WWEvXrIIQKH8aKd984	2360.67	0.904	0.0021	0	down	SEC24D	SEC24 family, member D (S. cerevisiae)
9e1S7KBIhWXwiHo2RE	2364.65	0.87	0.0021	0	down	CDC16	cell division cycle 16 homolog (S. cerevisiae)
QhwfU65XvpPJHFPsV4	2365.06	0.8762	0.0021	0	down	NCKAP1	NCK-associated protein 1
N12JaVlCqHnn3.3A5M	2367.15	0.9092	0.0021	0	down	C9orf89	chromosome 9 open reading frame 89
93I3cM.8JUJV_hHknc	2372.3	0.8891	0.0021	0	down	BTF3	basic transcription factor 3
N1a55oIHgr5jl8d4ag	2372.75	0.9056	0.0021	0	down	ATP6V1B1	ATPase, H+ transporting, lysosomal 56/58kDa, V1 subunit B1
irSHa7SsaIo904e3xc	2376.04	0.8668	0.0021	0	down	KAL1	Kallmann syndrome 1 sequence
3wlFkdSXqYSJCPW9UI	2377.31	0.88	0.0021	0	down	RSU1	Ras suppressor protein 1
ZHuq0LE1U06V3oQum4	2380.55	0.9073	0.0021	0	down	LOC376348	similar to 60S ribosomal protein L10 (QM protein homolog) (LOC376348), mRNA.
NxWZ57yEdZT1693WBY	2383.45	0.8859	0.0022	0	down	RAB40C	RAB40C, member RAS oncogene family
9kqHe1UR0gIdJ0dDiI	2386.64	0.8835	0.0022	0	down	ALDH3A2	aldehyde dehydrogenase 3 family, member A2
3Z5.IOCt9SCUTWRD.U	2395.6	0.9028	0.0024	0	down	NDUFA4	NADH dehydrogenase (ubiquinone) 1 alpha subcomplex, 4, 9kDa
TfWcLCJF09e7.dxz4k	2400.83	0.8785	0.0024	0	down	LANCL1	LanC lantibiotic synthetase component C-like 1 (bacterial)
ceuCp9B7QF0gQOTypc	2405.07	0.9028	0.0024	0	down	DNALI1	dynein, axonemal, light intermediate chain 1
loWeMJPh_e1XCgNYmk	2439.83	0.8956	0.0027	0	down	RPA1	replication protein A1, 70kDa
3UqHeqIp4oQMXntHUg	2452.3	0.8943	0.0027	0	down	SLC1A5	solute carrier family 1 (neutral amino acid transporter), member 5
Tl3nrJO2S.U7v0o32o	2453.24	0.8876	0.0027	0	down	DNAJA3	DnaJ (Hsp40) homolog, subfamily A, member 3
9XRKqfeMV0BOiBLCok	2453.4	0.9075	0.0027	0	down	SERP1	stress-associated endoplasmic reticulum protein 1
f5Ug3ygNFHva8w0eXU	2454.33	0.8862	0.0027	0	down	LOC402587	hypothetical gene supported by BX537645 (LOC402587), mRNA.
HZJaFNvRHc44oj0h1E	2456.95	0.8837	0.0028	0	down	MRPL22	mitochondrial ribosomal protein L22
9dqJFUXe7uOyf3dXSU	2457.55	0.8904	0.0028	0	down	ARF1	ADP-ribosylation factor 1
ZVzfq1_BxJee3xFLok	2462.1	0.8837	0.0028	0	down	ALDH9A1	aldehyde dehydrogenase 9 family, member A1
lhwd1H7OoHE.R36.0o	2463.22	0.8849	0.0028	0	down	MBNL2	muscleblind-like 2 (Drosophila)
uZHezp9pp4Nwgxmt14	2463.3	0.8901	0.0028	0	down	HIST1H4C	histone cluster 1, H4c
0oivjORexLD0dVT9H0	2466.64	0.8976	0.0028	0	down	PNMA1	paraneoplastic antigen MA1
3uRuHld7oJSfAVyV7g	2467.33	0.8954	0.0028	0	down	UROS	uroporphyrinogen III synthase
NiNmUsT1B8pxIOId5U	2472.09	0.8844	0.0029	0	down	MTNR1A	melatonin receptor 1A
3WOu1b7ur8d7nC_3xE	2473.68	0.8974	0.0029	0	down	MAOB	monoamine oxidase B
3qll7e_EgdHXe1zghY	2481.85	0.8863	0.003	0.0001	down	SNRPD2	small nuclear ribonucleoprotein D2 polypeptide 16.5kDa
NaPiBK.UjgnH7Op95k	2492.56	0.9018	0.003	0.0001	down	TFPI2	tissue factor pathway inhibitor 2
0egyS8zV4g6pX3fhPU	2494.41	0.8641	0.003	0.0001	down	PSIP1	PC4 and SFRS1 interacting protein 1
ZSVvWSocin9p._oSQc	2494.68	0.8745	0.003	0.0001	down	ISG20	interferon stimulated exonuclease gene 20kDa
Ein8GwEeuEwFPT5xvk	2498.28	0.8873	0.003	0.0001	down	TNRC9	trinucleotide repeat containing 9 (TNRC9), mRNA.
rKCQUX_oC7N551ypTk	2501.71	0.883	0.0031	0.0001	down	RHPN2	rhophilin, Rho GTPase binding protein 2
cRwsOzX0g7vr8UuEVQ	2504.28	0.8792	0.0031	0.0001	down	TRIM22	tripartite motif containing 22
cqcdO17JS9NdMMIOpI	2509.54	0.884	0.0031	0.0001	down	GSTA4	glutathione S-transferase alpha 4
ieV56egF6y4BDDVI1I	2542.51	0.9032	0.0034	0.0001	down	PRDX4	peroxiredoxin 4
QLk_xlf6Ut_zuX41Bk	2567.31	0.8752	0.0037	0.0001	down	FLRT3	fibronectin leucine rich transmembrane protein 3
6pG7ngoHs313GjkCU4	2578.55	0.8822	0.0039	0.0001	down	GMNN	geminin, DNA replication inhibitor
NotSc_ee_tU8JBxSP8	2583.99	0.8846	0.0039	0.0001	down	PMPCB	peptidase (mitochondrial processing) beta
Kvvgu6L7B3m6HOhLQQ	2591.86	0.9043	0.004	0.0001	down	CALM2	calmodulin 2 (phosphorylase kinase, delta)
lv5gX6yc44ic803uuo	2609.18	0.8591	0.0044	0.0001	down	KIF21A	kinesin family member 21A
6p9.7RXjdc7xQ7s23U	2611.79	0.8799	0.0044	0.0001	down	SMARCA2	SWI/SNF related, matrix associated, actin dependent regulator of chromatin, subfamily a, member 2
3.h6oik6IIB3T0qnUo	2614.33	0.8789	0.0044	0.0001	down	PTGFR	prostaglandin F receptor (FP)
o57uHOPXCP1KnwqcH0	2629.66	0.9017	0.0045	0.0001	down	MAP3K1	mitogen-activated protein kinase kinase kinase 1
QIV92FGoJN9SC7j6gw	2639.27	0.8907	0.0046	0.0001	down	YY1	YY1 transcription factor
xgtdIVrRJlHXH_znTI	2649.36	0.8793	0.0047	0.0001	down	LOC120376	hypothetical protein LOC120376 (LOC120376), mRNA.
rRCgOh5d34kfV6JxRs	2659.04	0.8847	0.0049	0.0001	down	ADORA2B	adenosine A2b receptor
oi1R_Jn174MCSkfhek	2664.35	0.8891	0.005	0.0001	down	AKR7A2	aldo-keto reductase family 7, member A2 (aflatoxin aldehyde reductase)
BWuDuXeunniADEe5J0	2680.27	0.8921	0.0052	0.0001	down	MRPL12	mitochondrial ribosomal protein L12
BXgH.ds6rr.5PA16rU	2681.4	0.8853	0.0053	0.0001	down	TBCA	tubulin folding cofactor A
Tng3k97SkVsgIXSxOc	2683.96	0.9067	0.0053	0.0001	down	TCEA1	transcription elongation factor A (SII), 1
c3l6hHmoSKunouDwJc	2690.35	0.8988	0.0053	0.0001	down	FPGS	folylpolyglutamate synthase
xVKTQBaBNEq.MeiLBw	2692.17	0.8766	0.0053	0.0001	down	ZNF83	zinc finger protein 83
BgTuC8x7pzkEndFxmI	2699.41	0.9007	0.0054	0.0001	down	ITGB1	integrin, beta 1 (fibronectin receptor, beta polypeptide, antigen CD29 includes MDF2, MSK12)
ld8lRRXpee15tzU7oM	2703.53	0.8936	0.0055	0.0001	down	NDUFV1	NADH dehydrogenase (ubiquinone) flavoprotein 1, 51kDa
cMlnBfl6xLOqnsD6To	2719.72	0.8932	0.0057	0.0001	down	HMG1L10	high-mobility group (nonhistone chromosomal) protein 1-like 10 (HMG1L10), mRNA.
fSAuxlBwqFRAkpIrDk	2722.85	0.9054	0.0057	0.0001	down	LGALS8	lectin, galactoside-binding, soluble, 8
KSxf3SE.7IPT9pJ0co	2728.49	0.8901	0.0058	0.0001	down	FZD6	frizzled homolog 6 (Drosophila)
WVUU7XyNw3ucXzwdEk	2732.27	0.8817	0.0058	0.0001	down	NARS	asparaginyl-tRNA synthetase
cp8IUm3ezhPu6_Fd4g	2740.58	0.871	0.0059	0.0001	down	PSIP1	PC4 and SFRS1 interacting protein 1
WFH.Emu.Qmh7R0jeSI	2744.6	0.8987	0.006	0.0001	down	ZCCHC7	zinc finger, CCHC domain containing 7
ZiN8eftH4NW4_0xN3o	2745.11	0.8977	0.006	0.0001	down	MATR3	matrin 3
KpRe1Fu6lue7XztPsM	2769.35	0.8858	0.0064	0.0001	down	MXD4	MAX dimerization protein 4
xGRPW_XxWOn7hmiIFg	2771.23	0.9059	0.0064	0.0001	down	PTBP1	polypyrimidine tract binding protein 1
916TUi4S4HwkDxXXFQ	2787.16	0.8723	0.0067	0.0002	down	EFEMP1	EGF containing fibulin-like extracellular matrix protein 1
ZdTpXaWfkVnd77Ef0M	2810.23	0.8936	0.0071	0.0002	down	PPM1G	protein phosphatase 1G (formerly 2C), magnesium-dependent, gamma isoform (PPM1G), transcript variant 2, mRNA.
3V9WnmiJWVRI7Pz7EA	2811.11	0.9078	0.0071	0.0002	down	SCYL1	SCY1-like 1 (S. cerevisiae)
it0.63v_tV1dup_52o	2815.49	0.9096	0.0072	0.0002	down	LASP1	LIM and SH3 protein 1
91K9rle_ude.UMnytU	2819	0.897	0.0073	0.0002	down	CDC42EP4	CDC42 effector protein (Rho GTPase binding) 4
QZF5oufdFXTwDTW.n4	2820.22	0.8963	0.0073	0.0002	down	C21orf56	chromosome 21 open reading frame 56
rXdVwRTb9R33S7KwW0	2840.07	0.8977	0.0078	0.0002	down	CAMK1D	calcium/calmodulin-dependent protein kinase ID
lcgLOcNYrevPKUj370	2845.84	0.8957	0.0079	0.0002	down	KIAA1430	KIAA1430 protein (KIAA1430), mRNA.
Toe5yfxVZKExEol.jc	2845.94	0.8919	0.0079	0.0002	down	WBP1	WW domain binding protein 1
HQoSdGEuUX3RT1JQog	2850.69	0.9026	0.008	0.0002	down	XPO6	exportin 6 (XPO6), mRNA.
lXCqmB4XSk7fsHsimU	2858.62	0.9024	0.0082	0.0002	down	NUBP2	nucleotide binding protein 2 (MinD homolog, E. coli)
0q.hGnlJh3KfUt7v68	2869.32	0.9032	0.0084	0.0002	down	LRRN1	leucine rich repeat neuronal 1
Buhk9GR1SvkXnnpriQ	2870.58	0.8981	0.0084	0.0002	down	PER3	period homolog 3 (Drosophila)
cUvnXucjrJSIP8yw6I	2877.99	0.8893	0.0086	0.0002	down	SLC35A3	solute carrier family 35 (UDP-N-acetylglucosamine (UDP-GlcNAc) transporter), member A3
3ntYFxQiRAkJOTVuHk	2883.93	0.8989	0.0087	0.0002	down	LTA4H	leukotriene A4 hydrolase
Q5_WfyK6OudMApVLao	2893.97	0.8908	0.009	0.0002	down	ANK3	ankyrin 3, node of Ranvier (ankyrin G)
BTx66jetEQjJPAbhOk	2903.98	0.9013	0.0091	0.0002	down	PDCD4	programmed cell death 4 (neoplastic transformation inhibitor)
rfSik.lyjPno8xVPoo	2912.45	0.905	0.0092	0.0002	down	MFN1	mitofusin 1 (MFN1), nuclear gene encoding mitochondrial protein, transcript variant 2, mRNA.
KqFEuHz_y_8vlXnFcs	2933.03	0.9096	0.0094	0.0002	down	ITM2B	integral membrane protein 2B
lrfoO4ET7_y5zU9d14	2933.14	0.9023	0.0094	0.0002	down	NAP1L1	nucleosome assembly protein 1-like 1
ogHieoegKElfher3qw	2934.02	0.8762	0.0094	0.0002	down	LRIG1	leucine-rich repeats and immunoglobulin-like domains 1
r_04r.6P5Q43noTTlU	2943.46	0.8963	0.0097	0.0003	down	NAV2	neuron navigator 2
rqE1IKFwCF7hy4ncp4	2944.89	0.8934	0.0097	0.0003	down	LDHB	lactate dehydrogenase B
xfXbS60K7tNTEnU5f4	2948.38	0.8823	0.0098	0.0003	down	POMT1	protein-O-mannosyltransferase 1
EpIDyX97gUjuv6pI3s	2949.11	0.8906	0.0098	0.0003	down	RYK	RYK receptor-like tyrosine kinase

## Sheet: BRONCH UP
GENES UP-REGULATED BETWEEN CF AND NON-CF BRONCHIAL EPITHELIUM
Reanalysis of Ogilvie et al (2011) Genomics 98:327, using RankProducts package								Ordered by RP statistic
NuID	RP/Rsum	FC	pfp	P.value		Symbol	Name
EVLftPlJ7vrLnu_Dxo	23.547	5.8056	0	0	up	IL8	interleukin 8
oPf6U65oodnp40p5Q4	27.6957	5.1222	0	0	up	SAA1	serum amyloid A1
HfSIBZ4TcgeFxRCTUU	34.5083	6.1528	0	0	up	G0S2	G0/G1switch 2
opS81fX.JcvTUNdHq4	37.9733	5.2386	0	0	up	PLAU	plasminogen activator, urokinase
rV2qSo9AvLitztSIJ4	73.3789	3.2064	0	0	up	SAA2	serum amyloid A2
QpKF7pQvfL57O3brKE	76.7625	4.0687	0	0	up	CXCR4	chemokine (C-X-C motif) receptor 4
uoEEpfPUeeqPju6iRk	100.327	3.6269	0	0	up	SOD2	superoxide dismutase 2, mitochondrial
fwfUovXT3rjAjqbpJU	101.651	3.3617	0	0	up	S100A8	S100 calcium binding protein A8
xlxn61IE0B1AV6oQGE	102.351	3.5507	0	0	up	CCRL2	chemokine (C-C motif) receptor-like 2
fGx1B9T12V5VaJYtew	106.445	3.0517	0	0	up	IFITM3	interferon induced transmembrane protein 3 (1-8U)
WUTbfV7VDYUuzYaeLk	120.462	2.4658	0	0	up	LCN2	lipocalin 2
HQPFdQCQslAlvlAVRU	134.767	2.3899	0	0	up	ZFP36	zinc finger protein 36, C3H type, homolog (mouse)
EAep7iURH3VVISoRKs	139.334	2.6322	0	0	up	SAA4	serum amyloid A4, constitutive
oQX_R1HuQ56V5Geqe8	148.972	2.8628	0	0	up	IFITM1	interferon induced transmembrane protein 1 (9-27)
3l7ztAe36e6pyqeqUA	154.739	3.1333	0	0	up	S100A9	S100 calcium binding protein A9
i_IT8T.dXO62dSH6gE	155.088	2.246	0	0	up	CEACAM5	carcinoembryonic antigen-related cell adhesion molecule 5
uhSNOdTUlUVDpf_5_8	156.353	3.118	0	0	up	CSF3R	colony stimulating factor 3 receptor (granulocyte)
lV0UAVJflbqiwi8MBE	173.83	3.1649	0	0	up	S100A12	S100 calcium binding protein A12
EkgiAodLu41r9._dlU	177.242	2.2883	0	0	up	DUSP1	dual specificity phosphatase 1
6ldXQ9V7BPXgnvVHVI	181.778	2.9213	0	0	up	PLEK	pleckstrin
BJT53XIqrdIB5ilL18	184.804	3.266	0	0	up	OSM	oncostatin M
9XAXtHQih9J3nvqeu4	186.737	3.3096	0	0	up	PROK2	prokineticin 2
iJ1dKLv59C46WuJ5og	186.863	2.741	0	0	up	IFI30	interferon, gamma-inducible protein 30
fogonFKfXki6AIQo5Y	189.959	2.1489	0	0	up	S100P	S100 calcium binding protein P
6J1lX4E4W6VQP5z1Tk	190.263	2.6297	0	0	up	ALOX5AP	arachidonate 5-lipoxygenase-activating protein
ZSVvWSocin9p._oSQc	191.339	2.2694	0	0	up	ISG20	interferon stimulated exonuclease gene 20kDa
6n_6h66CShF6B5pAso	212.886	2.1268	0	0	up	IER3	immediate early response 3
cCAV3tPZ1RPeOJBZ9U	220.124	2.8336	0	0	up	IL1B	interleukin 1, beta
ZuropJSp8XsR4fiFL4	222.699	2.0218	0	0	up	ACTB	actin, beta
KfSPgfHsl0jj9VXWXU	223.971	2.6676	0	0	up	LCP1	lymphocyte cytosolic protein 1 (L-plastin)
cVLhH0iJ6y8sk74lKU	229.873	2.1796	0	0	up	FOS	FBJ murine osteosarcoma viral oncogene homolog
KXEjFEF6NK1CQBtSLk	233.652	2.5628	0	0	up	BCL2A1	BCL2-related protein A1
i9V9UR7U99dU9KOVGk	239.375	2.532	0	0	up	PI3	peptidase inhibitor 3, skin-derived
E6TRKkiWoJjg.oh3uo	248.371	2.5788	0	0	up	TNFRSF1B	tumor necrosis factor receptor superfamily, member 1B
B0eV7dV_.d7lI30uVc	251.079	2.3029	0	0	up	LITAF	lipopolysaccharide-induced TNF factor
uJESgoCZKK4A5.fpSo	264.065	2.4655	0	0	up	FCGR3A	Fc fragment of IgG, low affinity IIIa, receptor (CD16a)
0eqhH9idUnUn23Rfi8	272.629	2.4698	0	0	up	FPR1	formyl peptide receptor 1
rJfev86tIvWHlN_h_0	274.977	2.514	0	0	up	CCR1	chemokine (C-C motif) receptor 1
EqSoURXse97t.RJ11Q	276.296	1.7762	0	0	up	CDKN1A	cyclin-dependent kinase inhibitor 1A (p21, Cip1)
QLUl236vJ3h7XgZ7b0	277.139	1.8429	0	0	up	HN1	hematological and neurological expressed 1
TTQIHHhBgpZl5f1Te0	288.562	2.0696	0	0	up	TMSL3	thymosin-like 3
f0nSp9Nuqd0vWP1Sng	292.528	2.3884	0	0	up	ITGAX	integrin, alpha X (complement component 3 receptor 4 subunit)
EXVF9F.J9_AOpV5IMA	295.386	2.1174	0	0	up	VASP	vasodilator-stimulated phosphoprotein
uAJUG3uI1KAU5_QFHo	308.022	1.8689	0	0	up	BIRC3	baculoviral IAP repeat containing 3
oSEiVHyftROjdDlDXU	317.543	1.9207	0	0	up	BASP1	brain abundant, membrane attached signal protein 1
xr1VniN.XXrx7gl768	318.292	2.2347	0	0	up	PPIF	peptidylprolyl isomerase F
3U4ohnqB_6h0Xh0COE	328.082	2.283	0	0	up	LILRB3	leukocyte immunoglobulin-like receptor, subfamily B (with TM and ITIM domains), member 3
QFXtSZp1ZRXQwO_fos	329.016	2.2365	0	0	up	NCF1	neutrophil cytosolic factor 1
9gQi39KF6EuColaklE	331.269	1.7414	0	0	up	ARPC3	actin related protein 2/3 complex, subunit 3, 21kDa
xUXet_cLfjfn15SRQE	340.426	2.2501	0	0	up	AQP9	aquaporin 9
cJ4B67ugtEn00K00KU	347.621	2.2006	0	0	up	MNDA	myeloid cell nuclear differentiation antigen
TgRXlhQIhT4kogmi4A	347.825	1.802	0	0	up	TMSB10	thymosin beta 10
Z_6__elQ4tXLRNV5SI	366.247	1.9479	0	0	up	ARHGDIB	Rho GDP dissociation inhibitor (GDI) beta
ZhRH_ofqJ6p4L53sVM	366.39	2.0258	0	0	up	GADD45B	growth arrest and DNA-damage-inducible, beta
6XqdEkVQCXun0tebeQ	371.016	2.0467	0	0	up	COTL1	coactosin-like 1 (Dictyostelium)
i6i0eOeXeX3jnoel_c	378.848	1.7786	0	0	up	TAGLN2	transgelin 2
6XR7sSBkIKgyut4G64	388.779	2.2859	0	0	up	RGS2	regulator of G-protein signaling 2, 24kDa
l3U4hE3XUx0odd1kvU	389.207	1.9991	0	0	up	CCL4	chemokine (C-C motif) ligand 4
Bu4JIIgCeigpbqQ6iI	394.832	2.1861	0	0	up	PLAUR	plasminogen activator, urokinase receptor
EsQp9AsXu7tXTolF5I	397.582	1.6635	0	0	up	CCNA1	cyclin A1
ZigmnpB4KegR_cejDY	397.588	1.7618	0	0	up	ARPC2	actin related protein 2/3 complex, subunit 2, 34kDa
fElKLvCb0uO6rgC8cU	397.674	1.7076	0	0	up	NFKBIA	nuclear factor of kappa light polypeptide gene enhancer in B-cells inhibitor, alpha
3VSyT7WIoUhXgF6QLY	398.324	1.7436	0	0	up	MIA	melanoma inhibitory activity
WJLXeVl1bggigiAOXk	399.161	1.6192	0	0	up	RAC1	ras-related C3 botulinum toxin substrate 1 (rho family, small GTP binding protein Rac1)
iZYnUlgogqqwsKK3ew	400.545	1.7924	0	0	up	H3F3A	H3 histone, family 3A
KleiCjxCiupOjLui7o	412.307	1.6049	0	0	up	TUBA4	tubulin, alpha 4 (TUBA4), mRNA.
xF9J3SKI_oUoAXqKOo	425.701	1.9842	0	0	up	NCF4	neutrophil cytosolic factor 4, 40kDa
BqeUoBj_pd7S.f9Ts4	427.715	2.0888	0	0	up	MMP25	matrix metallopeptidase 25
copX1QruuHuXx7E52g	427.747	1.7889	0	0	up	SEPX1	selenoprotein X, 1
ckXJdnfpKx0mDg57M4	430.135	2.0566	0	0	up	IL1RN	interleukin 1 receptor antagonist
i4uimBR4lCiesvG_1k	430.311	1.7343	0	0	up	TCN1	transcobalamin I (vitamin B12 binding protein, R binder family)
6pOjppOLN6juCJ_i0k	430.453	1.7296	0	0	up	ARPC1B	actin related protein 2/3 complex, subunit 1B, 41kDa
fqL3qlKdHoU_0QV3v0	440.32	1.9902	0.0001	0	up	CD53	CD53 molecule
9rjTnXRShIh7Mp4Ugk	442.019	1.9132	0.0001	0	up	CD48	CD48 molecule
f5O7leJbjjXVNbvuJE	447.191	2.0224	0.0001	0	up	HPCAL1	hippocalcin-like 1
0ey50StUkWOk9X_V4s	457.95	1.5392	0.0001	0	up	SERF2	small EDRK-rich factor 2 (SERF2), mRNA.
9vxGpeJFKBSiHxiHeA	474.023	1.9109	0.0001	0	up	FCER1G	Fc fragment of IgE, high affinity I, receptor for; gamma polypeptide
KAe3pAq5iKifudKLUk	482.587	1.5693	0.0001	0	up	MUC13	mucin 13, cell surface associated
H52i3koHpfvdfJW0dQ	486.561	1.7299	0.0001	0	up	EHD1	EH-domain containing 1
fkol4l_oE5u4XcScXc	488.207	1.9608	0.0001	0	up	CCL3L1	chemokine (C-C motif) ligand 3-like 1
667eLXeG15ULgSeaSU	488.611	1.608	0.0001	0	up	KRT8	keratin 8
TgceEGCnmXl3VN7c3o	493.703	1.7903	0.0001	0	up	TMSL4	thymosin-like 4 (TMSL4), mRNA.
0a5ARIHoAkjreHuc6U	498.594	2.0351	0.0001	0	up	IL1R2	interleukin 1 receptor, type II
K6iVIIDnf_fov7TXEU	510.252	1.9849	0.0001	0	up	LY96	lymphocyte antigen 96
3XSSesN_d5_EE3i5JY	517.661	1.8283	0.0001	0	up	LYN	v-yes-1 Yamaguchi sarcoma viral related oncogene homolog
Et5AStXl.8gkl063Tk	520.84	1.8149	0.0001	0	up	BTG2	BTG family, member 2
olRX7tR7hV72Tnhe78	524.769	1.732	0.0001	0	up	HLA-B	major histocompatibility complex, class I, B
TVCoq3q0pVFPiisjyo	530.628	1.6313	0.0001	0	up	HSPA1A	heat shock 70kDa protein 1A
ZKbXtRFSdJP1EUJJBI	540.594	1.6698	0.0001	0	up	ALOX5	arachidonate 5-lipoxygenase
604MIt.ShepLgqJWpI	544.173	1.5683	0.0001	0	up	LOC387805	similar to ARP2/3 complex 21 kDa subunit (p21-ARC) (Actin-related protein 2/3 complex subunit 3) (LOC387805), mRNA.
l6Q6ltV3Vfr3ke_UMA	553.193	1.7031	0.0001	0	up	FOSB	FBJ murine osteosarcoma viral oncogene homolog B
6jVb14TRJJdQRCnUIU	553.54	1.5632	0.0001	0	up	CD74	CD74 molecule, major histocompatibility complex, class II invariant chain
oevLuAy95Rd4ZFHlDk	557.199	1.7003	0.0001	0	up	LDHA	lactate dehydrogenase A
WXfbdwUZc8JorvVKeU	562.388	1.6063	0.0001	0	up	ALDOA	aldolase A, fructose-bisphosphate
xvrrv4q_nIDgJej.uU	563.507	1.8214	0.0001	0	up	GCA	grancalcin, EF-hand calcium binding protein
9HG6K6eGdKHOFkqSMI	564.32	1.9259	0.0001	0	up	RPEL1	RPEL repeat containing 1 (RPEL1), mRNA.
rv.Mkq_q6._JTm6uqI	566.938	1.865	0.0001	0	up	HMOX1	heme oxygenase (decycling) 1
QsRkehpJqKeof1PEDI	571.792	1.5386	0.0001	0	up	POM121	POM121 membrane glycoprotein
xqABYr1IxS5E8GTnko	575.749	1.7746	0.0001	0	up	LCP2	lymphocyte cytosolic protein 2 (SH2 domain containing leukocyte protein of 76kDa)
W6Tu6V7efNfoK4SY9U	578.078	1.8223	0.0001	0	up	SERPINA3	serpin peptidase inhibitor, clade A (alpha-1 antiproteinase, antitrypsin), member 3
cl633e17_e0Z4rT_xU	578.89	1.914	0.0001	0	up	TREM1	triggering receptor expressed on myeloid cells 1
fn3Hpm4vVouL4FK6FA	581.077	1.7392	0.0001	0	up	MMP9	matrix metallopeptidase 9 (gelatinase B, 92kDa gelatinase, 92kDa type IV collagenase)
co6C7egKkYiLfUrHjU	582.633	1.8693	0.0001	0	up	NCF2	neutrophil cytosolic factor 2
Qu9eHX1Q4EXd5RVCd4	583.53	1.8509	0.0001	0	up	HCLS1	hematopoietic cell-specific Lyn substrate 1
iKBeVXdf1RSm7sE1Ts	592.332	1.7265	0.0001	0	up	PLUNC	palate, lung and nasal epithelium associated
ipfoT8uHvJa1f0jUuk	596.122	1.7881	0.0001	0	up	MX2	myxovirus (influenza virus) resistance 2 (mouse)
Qu79V064bikokub.F0	597.705	1.4533	0.0001	0	up	IDH2	isocitrate dehydrogenase 2 (NADP+), mitochondrial
NiWo6dCaq7TcXrRzxI	599.252	1.5902	0.0001	0	up	PSMB9	proteasome (prosome, macropain) subunit, beta type, 9 (large multifunctional protease 2) (PSMB9), transcript variant 2, mRNA.
NqguKCUrUa3vfgkslw	603.021	1.7915	0.0001	0	up	CD83	CD83 molecule
NV.Pl0.fuGX76oqA3s	603.887	1.8333	0.0001	0	up	RNF149	ring finger protein 149
ZOoheueEudPlelux9c	618.631	1.7406	0.0001	0	up	TYROBP	TYRO protein tyrosine kinase binding protein
fKALfp6FX9eero5LrU	624.096	1.9063	0.0001	0	up	FGR	Gardner-Rasheed feline sarcoma viral (v-fgr) oncogene homolog
HqZ_1TXof9d07f55IE	625.522	1.5442	0.0001	0	up	CD97	CD97 molecule
ldQMW8J6JdrpTn35V8	636.018	1.8742	0	0	up	HBA1	hemoglobin, alpha 1
xX56r6K.R_RNOir8uc	636.096	1.6609	0	0	up	CCL20	chemokine (C-C motif) ligand 20
915l9eG4leJjfc5L3k	637.529	1.713	0	0	up	ATP6V1B2	ATPase, H+ transporting, lysosomal 56/58kDa, V1 subunit B2
93B.fVEEf3aXNaDlWE	638.008	1.5439	0	0	up	MTCO1	cytochrome c oxidase I (MTCO1), mRNA.
Zk56YmYwgnppQgAhoQ	639.636	1.5018	0	0	up	UBE2S	ubiquitin-conjugating enzyme E2S
rpQgQoUqRc4o87YKH0	646.236	1.6054	0	0	up	MYL6	myosin, light chain 6, alkali, smooth muscle and non-muscle
oUClWS1d1SihXIpDwM	656.465	1.59	0	0	up	SH3BGRL3	SH3 domain binding glutamic acid-rich protein like 3
o0ldINnUX5J3Vfd7PU	659.26	1.7633	0	0	up	MX1	myxovirus (influenza virus) resistance 1, interferon-inducible protein p78 (mouse)
fdSdSXT_fiH_7s6qH4	662.953	1.8469	0	0	up	VNN2	vanin 2
idQMW8J6JdrJb115Wc	665.353	1.918	0	0	up	HBA2	hemoglobin, alpha 2
BfV6X4sgC2qNqkIing	681.759	1.6668	0	0	up	NDRG1	N-myc downstream regulated 1
EVKrogxHcr_anrqf0A	683.449	1.437	0	0	up	TOR3A	torsin family 3, member A
6_6HLp57eXS4Q7VJnU	686.779	1.3791	0.0001	0	up	CARS	cysteinyl-tRNA synthetase
rlQgJ5QC55wp7glQpY	693.172	1.4925	0.0001	0	up	HIST1H1C	histone cluster 1, H1c
TSp7jaXqgMMCRnf8Ao	697.375	1.739	0.0001	0	up	CCL3	chemokine (C-C motif) ligand 3
N.7AmK6hY7pEZSea.U	705.014	1.6502	0.0001	0	up	BRI3	brain protein I3
Kxs0mlX4d6odav4joQ	709.652	1.7244	0.0001	0	up	CD22	CD22 molecule
TiSqIDJIqn6KtEysjo	714.379	1.4382	0.0001	0	up	RAB13	RAB13, member RAS oncogene family
Nunk.fq18i6noiFyKk	716.823	1.3961	0.0001	0	up	VAMP8	vesicle-associated membrane protein 8 (endobrevin)
WSKiU.rpnn7ff696io	718.464	1.6545	0.0001	0	up	FLNA	filamin A, alpha
E_UHUmtU7SX3jjVHUU	719.096	1.5955	0.0001	0	up	FLOT1	flotillin 1
TY47U6f7qCMe6I4n1I	726.835	1.821	0.0001	0	up	TNFAIP6	tumor necrosis factor, alpha-induced protein 6
0Zm5uKV5RjwIeIWkAA	729.479	1.4148	0.0001	0	up	EEF1D	eukaryotic translation elongation factor 1 delta (guanine nucleotide exchange protein)
Bv9b7hg7j6BP6okVIo	732.737	1.7886	0.0001	0	up	SLA	Src-like-adaptor
Zno6EhF1VxUzV1bu68	740.982	1.4784	0.0001	0	up	PFN1	profilin 1
x0O7e_06aKaOkXnHiU	746.515	1.6991	0.0001	0	up	LOC374572	similar to hypothetical protein (LOC374572), mRNA.
HHUKlAnQOVFMgYe1OE	750.217	1.5895	0.0001	0	up	CASP4	caspase 4, apoptosis-related cysteine peptidase
94ue3U7_OzeJK_dRKw	751.596	1.4517	0.0001	0	up	B2M	beta-2-microglobulin
96C3gmJXkQ5YOUgh7Q	752.391	1.4367	0.0001	0	up	PTN	pleiotrophin
3mKr5VL50xASNJOKEg	762.619	1.6785	0.0001	0	up	MMP25	matrix metallopeptidase 25
ETUuPv_v3vV.eHlQqk	776.401	1.4904	0.0002	0	up	GABARAP	GABA(A) receptor-associated protein
3h4ZBUbsHtJaleLDZ8	776.891	1.6443	0.0002	0	up	CEBPB	CCAAT/enhancer binding protein (C/EBP), beta
BUnS0JZROVEF0Uiog8	797.806	1.6602	0.0003	0	up	FCN1	ficolin (collagen/fibrinogen domain containing) 1
ZqGAn6dQJNSnQoAE6U	800.055	1.5661	0.0003	0	up	DEFA1	defensin, alpha 1
llH55OFdQshe6fAMCA	803.339	1.6588	0.0003	0	up	GK	glycerol kinase
BqUICQfiX6nDeniy0s	813.294	1.4287	0.0003	0	up	ELF1	E74-like factor 1 (ets domain transcription factor)
WReFCKguJ_58s.E_jk	816.398	1.5501	0.0003	0	up	ARPC5	actin related protein 2/3 complex, subunit 5, 16kDa
Z6yi6_iIfmCmnqu9o8	819.061	1.3731	0.0003	0	up	LRRC23	leucine rich repeat containing 23
xsninweoqOWJ_egceo	819.743	1.4142	0.0003	0	up	FOXJ1	forkhead box J1
0Cni6JhLlSq3i3RJ_w	824.501	1.5589	0.0002	0	up	HLA-E	major histocompatibility complex, class I, E
N5t5F5F3hb9JFer7xQ	832.808	1.584	0.0003	0	up	RAB20	RAB20, member RAS oncogene family
KqgniRuCdnr3uYKs9c	834.778	1.3549	0.0003	0	up	NDUFS6	NADH dehydrogenase (ubiquinone) Fe-S protein 6, 13kDa (NADH-coenzyme Q reductase)
unqNCjKi_wSJLlIk6k	835.114	1.7682	0.0003	0	up	ADORA2A	adenosine A2a receptor
uXoJ5E0ZIKEHEq3EEY	840.089	1.6534	0.0003	0	up	NCF4	neutrophil cytosolic factor 4, 40kDa
ilX6B_ghW79ehZg0u4	840.32	1.4699	0.0003	0	up	C20orf24	chromosome 20 open reading frame 24
N10rh6ofoFcoXgQUIc	844.262	1.6719	0.0003	0	up	GMFG	glia maturation factor, gamma
ZygqpKhuF_Hxd6Aq1Q	849.054	1.462	0.0003	0	up	RAMP1	receptor (G protein-coupled) activity modifying protein 1
lJcgnrpfpae50iF4Ls	853.697	1.4404	0.0003	0	up	CDKN2D	cyclin-dependent kinase inhibitor 2D (p19, inhibits CDK4)
fq3hG6IHSKuXSqAgB0	856.813	1.7259	0.0003	0	up	TNFSF14	tumor necrosis factor (ligand) superfamily, member 14
BdrryQ89d4uonoV7Ao	859.871	1.4243	0.0003	0	up	IFI44	interferon-induced protein 44
NQ0.UWfh0fB_VeUUsg	862.719	1.569	0.0003	0	up	EVI2B	ecotropic viral integration site 2B
0nhUk0lEd6voA7_Xvo	865.1	1.722	0.0004	0	up	IFIT2	interferon-induced protein with tetratricopeptide repeats 2
W4cEV8PU1Fdd1copeU	868.093	1.4325	0.0004	0	up	MTND2	NADH dehydrogenase 2 (MTND2), mRNA.
lKt3qh7aqsSKiCneQg	869.489	1.5768	0.0004	0	up	LAPTM5	lysosomal protein transmembrane 5
9Hhe71dVjTf171Iguo	871.889	1.4262	0.0004	0	up	HLA-C	major histocompatibility complex, class I, C
B3nSwzLQkL_9SuFT4k	878.87	1.4154	0.0004	0	up	CAPZA1	capping protein (actin filament) muscle Z-line, alpha 1
Ew_iK7UunWqIb0nFeE	878.991	1.6718	0.0004	0	up	AIF1	allograft inflammatory factor 1
lSQl7o6IcSqM6ikqCI	882.599	1.447	0.0004	0	up	LOC400610	similar to RIKEN cDNA 1100001G20 (LOC400610), mRNA.
rkeKFGedbuDA5UukZc	891.529	1.3955	0.0004	0	up	LOC375391	hypothetical gene supported by BC038466; BC047038 (LOC375391), mRNA.
ECeB7XCkqmJGgQ6pfQ	892.989	1.5043	0.0004	0	up	TNFRSF1A	tumor necrosis factor receptor superfamily, member 1A
6t3N9OLuH4rvqOriok	896.815	1.6285	0.0004	0	up	ARHGAP9	Rho GTPase activating protein 9
E1c3GgKTh6ilRCh3T4	896.961	1.3898	0.0004	0	up	LAP3	leucine aminopeptidase 3
ZK3XeorfpYdKhcJRvA	899.52	1.3874	0.0004	0	up	PSMB8	proteasome (prosome, macropain) subunit, beta type, 8 (large multifunctional peptidase 7)
xU8J640KR16C69LSuk	909.472	1.365	0.0005	0	up	PSMA7	proteasome (prosome, macropain) subunit, alpha type, 7
oUxq_v0XXS1flxVLiI	909.822	1.5119	0.0005	0	up	CXCL16	chemokine (C-X-C motif) ligand 16
6tUjJeDXlaLoHgl5Es	912.962	1.4728	0.0005	0	up	TIMP1	TIMP metallopeptidase inhibitor 1
NJUFV1GqtUkVH.cNOA	913.713	1.7055	0.0005	0	up	NINJ1	ninjurin 1
lkahWnkqhfQwEftS4A	917.751	1.3834	0.0006	0	up	TNFRSF18	tumor necrosis factor receptor superfamily, member 18
6jg0i2ihykCnVfEqf4	919.693	1.4032	0.0006	0	up	LOC200916	similar to RIKEN cDNA 3110001N18 (LOC200916), mRNA.
W0B6IgkJSUMg6rj8So	928.446	1.3693	0.0006	0	up	UPK1B	uroplakin 1B
fd_rW1X.VKx5fECe6U	929.924	1.4163	0.0006	0	up	TNFAIP2	tumor necrosis factor, alpha-induced protein 2
TKgjohF3qrXd4tA1Lo	934.132	1.3861	0.0006	0	up	S100A6	S100 calcium binding protein A6
Wtd1NNdLuLXSJdTeUI	941.399	1.5038	0.0007	0	up	IRAK3	interleukin-1 receptor-associated kinase 3
K57zV5etdEdFQQ1QpU	944.955	1.5921	0.0007	0	up	WAS	Wiskott-Aldrich syndrome (eczema-thrombocytopenia)
cVdrdRuuzo3utPtXeQ	946.286	1.4024	0.0007	0	up	MAP1LC3A	microtubule-associated protein 1 light chain 3 alpha
xfPz3E1_kVR_R4CKf8	949.388	1.587	0.0007	0	up	TNFRSF6B	tumor necrosis factor receptor superfamily, member 6b, decoy
TlzuclRAgz7dPJeDuU	949.534	1.7719	0.0007	0	up	PTGS2	prostaglandin-endoperoxide synthase 2 (prostaglandin G/H synthase and cyclooxygenase)
iuXtF7fR5df9XtOdNI	949.657	1.4398	0.0007	0	up	CAP1	CAP, adenylate cyclase-associated protein 1 (yeast)
WdXole_kncn_S27D6U	949.936	1.4103	0.0007	0	up	ENO1	enolase 1, (alpha)
ZSGY24kKU_H7pEBHuo	957.374	1.4187	0.0007	0	up	TBC1D7	TBC1 domain family, member 7
WVHqq_qwz3utdJXsXw	958.965	1.4007	0.0007	0	up	HIST1H2BK	histone cluster 1, H2bk
HdUgSl9zOuoVPggnuk	962.659	1.3586	0.0007	0	up	ATP5B	ATP synthase, H+ transporting, mitochondrial F1 complex, beta polypeptide
rVIS4glXoKSAL6iTpI	966.631	1.4549	0.0007	0	up	IRAK1	interleukin-1 receptor-associated kinase 1
Wqtd9bjjA7lBd.gk_s	967.375	1.4073	0.0007	0	up	PRO2013	hypothetical protein PRO2013 (PRO2013), mRNA.
9Z.ZxJOulx6ISnodJw	982.303	1.3728	0.0008	0	up	ATP5E	ATP synthase, H+ transporting, mitochondrial F1 complex, epsilon subunit
NToYp0moKP_rA3iJ5g	984.433	1.6134	0.0008	0	up	TLR2	toll-like receptor 2
HoHqX4QLsBZOjqfVQo	989.169	1.3339	0.0008	0	up	COX5A	cytochrome c oxidase subunit Va
rKOnSR_dN_jp96lAHk	991.853	1.3663	0.0008	0	up	SQRDL	sulfide quinone reductase-like (yeast)
opRpn6DXr756Od.5jw	993.98	1.3661	0.0008	0	up	RARRES3	retinoic acid receptor responder (tazarotene induced) 3
lRLyOHlQqHevnM3TSg	994.106	1.4821	0.0008	0	up	SAMSN1	SAM domain, SH3 domain and nuclear localization signals 1
QiXgnpehT17V.vFMe0	997.862	1.6053	0.0008	0	up	FOSL2	FOS-like antigen 2
KHiUtUqk7Ppeiuq_o8	1004.15	1.4429	0.0008	0	up	CTSD	cathepsin D
lurKBbIdnTdl6v7WTs	1006.18	1.3448	0.0008	0	up	OAZ1	ornithine decarboxylase antizyme 1
KI6HXnqX2q3S_n1VI8	1008.7	1.4864	0.0008	0	up	STK10	serine/threonine kinase 10
Qt6Hn1U0l9UK9zXvWI	1018.84	1.6068	0.0009	0	up	CDA	cytidine deaminase
NoSEsN17je5ye4pJ3o	1021.76	1.3803	0.0009	0	up	DPYSL3	dihydropyrimidinase-like 3
uqevX6eo448et7oVfo	1023.42	1.3234	0.0009	0	up	GSN	gelsolin
rCUSb96.6uxLfu5emI	1024.94	1.4506	0.0009	0	up	PIK3CD	phosphoinositide-3-kinase, catalytic, delta polypeptide
crssZ7XJp5UvdeFd8g	1031.85	1.3783	0.001	0	up	ATP6V0D1	ATPase, H+ transporting, lysosomal 38kDa, V0 subunit d1
xXQSlSoqC7iZfrOHwA	1044.49	1.3283	0.0011	0	up	IRF1	interferon regulatory factor 1
KogiQq9XQiguJrntdI	1047.37	1.5152	0.0011	0	up	PTPN6	protein tyrosine phosphatase, non-receptor type 6
H7loJiJwEhKKKhRHro	1053.13	1.5532	0.0011	0	up	IGSF6	immunoglobulin superfamily, member 6
0nezyAlXSB6gpSsHcs	1057.85	1.4739	0.0011	0	up	RGS1	regulator of G-protein signaling 1
iz6rhffqh2qnreOge4	1057.86	1.3537	0.0011	0	up	GDF15	growth differentiation factor 15
oUL016nU_reU_ae0_Y	1067.78	1.2673	0.0011	0	up	IFI27	interferon, alpha-inducible protein 27
6VVhSSKdN.kpCSegjo	1070.49	1.2933	0.0012	0	up	UBB	ubiquitin B
QeVmH2TSoWTnj_x53c	1071.46	1.3015	0.0012	0	up	DNAL4	dynein, axonemal, light chain 4
ZhXwAhHt0Huu8kUlJ0	1079.77	1.3569	0.0012	0	up	BTG1	B-cell translocation gene 1, anti-proliferative
B4rSS.s4hMn11PlVHU	1080.53	1.4957	0.0012	0	up	STK4	serine/threonine kinase 4
orquKgzi5uuYubgz6o	1083.39	1.6359	0.0012	0	up	LTB	lymphotoxin beta (TNF superfamily, member 3)
K0vg5eesn.U97onlvU	1086.93	1.4123	0.0013	0	up	GCNT3	glucosaminyl (N-acetyl) transferase 3, mucin type
Q4d467XXepJ7Mo007o	1087.48	1.4969	0.0012	0	up	NDEL1	nudE nuclear distribution gene E homolog (A. nidulans)-like 1
E6FUXVOd0d01W937UQ	1088.57	1.3292	0.0012	0	up	HSPBP1	HSPA (heat shock 70kDa) binding protein, cytoplasmic cochaperone 1
Z6LfV5I2SF79Snjv3o	1088.71	1.4623	0.0012	0	up	RASSF2	Ras association (RalGDS/AF-6) domain family 2 (RASSF2), transcript variant 2, mRNA.
iZauVnkv36hMomQIJw	1095.14	1.378	0.0013	0	up	CEBPD	CCAAT/enhancer binding protein (C/EBP), delta
Ebfrl.7uOZfnjp_E7k	1097.22	1.3542	0.0013	0	up	EGR1	early growth response 1
WgnnqlO.8ilMVO3NVU	1099.6	1.564	0.0013	0	up	SERPINA1	serpin peptidase inhibitor, clade A (alpha-1 antiproteinase, antitrypsin), member 1
Km7RVFKmQl0c8fgf1A	1104.72	1.4689	0.0014	0	up	ADM	adrenomedullin
B_J7T_xPwJJ7.qt7iI	1104.81	1.5197	0.0014	0	up	FACL2	fatty-acid-Coenzyme A ligase, long-chain 2 (FACL2), mRNA.
cV6F0uopuniFB6.lzA	1105.5	1.4604	0.0014	0	up	PPP1R15A	protein phosphatase 1, regulatory (inhibitor) subunit 15A
rRucShOonnn7qDeuXs	1107.68	1.5541	0.0014	0	up	RRAGC	Ras-related GTP binding C
0I66_TqfXq3Ud1t6XA	1110.51	1.3925	0.0015	0	up	ATP6V1E1	ATPase, H+ transporting, lysosomal 31kDa, V1 subunit E1
6VRUnWffvH6qKAgHXg	1110.96	1.4481	0.0014	0	up	LSP1	lymphocyte-specific protein 1
lhTiiOeoH_odH495LY	1112.55	1.5367	0.0015	0	up	LILRB2	leukocyte immunoglobulin-like receptor, subfamily B (with TM and ITIM domains), member 2
0oJ4SIxcSGi57lF65Y	1113.16	1.3325	0.0015	0	up	RPS10	ribosomal protein S10
r1ieius1pN3lCjp9N0	1113.75	1.3088	0.0015	0	up	WBSCR27	Williams Beuren syndrome chromosome region 27
KuOcvqk5.7kR3eqdS4	1115.97	1.5472	0.0015	0	up	VPS18	vacuolar protein sorting protein 18 (VPS18), transcript variant 2, mRNA.
QPqJNLVUfqURxUX9Ug	1116.19	1.6162	0.0015	0	up	DDIT3	DNA-damage-inducible transcript 3
iqLR_Of0rw0ic6ucSk	1119.73	1.4407	0.0015	0	up	EPSTI1	epithelial stromal interaction 1 (breast)
ulpSeo3h5G6feODfm8	1126.52	1.353	0.0016	0	up	TALDO1	transaldolase 1
Qf4rX7r1ekgdd0nXAk	1126.85	1.3987	0.0016	0	up	CST6	cystatin E/M
EpFEkeqdF36_Nd_x6g	1127.31	1.47	0.0016	0	up	TOM1	target of myb1 (chicken)
ZK5Jd6C6NAcgdM5THI	1128.73	1.314	0.0016	0	up	COX7C	cytochrome c oxidase subunit VIIc
NfUl.e003USVFTVeJE	1134.11	1.32	0.0016	0	up	S100A11	S100 calcium binding protein A11
BLVl4Xl9O6FfIEkeog	1134.66	1.3047	0.0016	0	up	SF3B5	splicing factor 3b, subunit 5, 10kDa
EHv.1X17CGO4eRCJHk	1138.5	1.3056	0.0016	0	up	PPP2CA	protein phosphatase 2, catalytic subunit, alpha isozyme
Zl5wXJfcgXcUX4F19U	1139.34	1.2915	0.0016	0	up	LOC375029	LOC375029 (LOC375029), mRNA.
ul01FCk1nghQVNF0vs	1139.37	1.5407	0.0016	0	up	CDC20	cell division cycle 20 homolog (S. cerevisiae)
cWkoj66F2d8xTZL59U	1139.92	1.5017	0.0016	0	up	GLA	galactosidase, alpha
rjhe48h6mnqiAS9Lk8	1140.02	1.3765	0.0016	0	up	PMAIP1	phorbol-12-myristate-13-acetate-induced protein 1
0p6aNQkDpQ4jT7gpKo	1143.23	1.3291	0.0017	0	up	CXCL1	chemokine (C-X-C motif) ligand 1 (melanoma growth stimulating activity, alpha)
Z_QKopNLtfpKeP3Kyg	1144.47	1.2417	0.0016	0	up	CTGF	connective tissue growth factor
B5WfbKEUXRHR9WXd.I	1145.66	1.3187	0.0017	0	up	USP10	ubiquitin specific peptidase 10
i1QTrXJHkR0vedwgnk	1152.16	1.5539	0.0017	0	up	PADI4	peptidyl arginine deiminase, type IV
lsC9OU1KT8ImNdNX0k	1153.13	1.3964	0.0017	0	up	SNX10	sorting nexin 10
lkoEEjkoEp5EnSRBPU	1153.14	1.4845	0.0017	0	up	GBP5	guanylate binding protein 5
rnavThndjPXuSAXoUY	1156.23	1.444	0.0017	0	up	CD37	CD37 molecule
90JGHCJfeJUmH3gqVc	1156.96	1.3724	0.0017	0	up	FTL	ferritin, light polypeptide
rnQrte9rIkLtd4SW7U	1157.16	1.4017	0.0017	0	up	TPD52L2	tumor protein D52-like 2
oZSV7W30VNVCXHIkIA	1159.28	1.3105	0.0017	0	up	TMPRSS4	transmembrane protease, serine 4 (TMPRSS4), transcript variant 2, mRNA.
fcZTqE3D0iggrU7f6o	1160.38	1.6809	0.0017	0	up	TNFSF13B	tumor necrosis factor (ligand) superfamily, member 13b
iq8QvnlF83yLz0Ko6I	1161.08	1.4437	0.0017	0	up	PBEF1	pre-B-cell colony enhancing factor 1 (PBEF1), transcript variant 2, mRNA.
WXuAv0nVYvroAZwHpI	1161.2	1.3304	0.0017	0	up	RPL24	ribosomal protein L24
QNO4FahkqvkuJojZNM	1168.63	1.6402	0.0018	0	up	SLC2A3	solute carrier family 2 (facilitated glucose transporter), member 3
9TbdZF7lwgnnTjp6zY	1186.21	1.3209	0.0019	0	up	RPS2	ribosomal protein S2
BkurgOrV6uE7SN.sbA	1186.44	1.3152	0.0019	0	up	RPS4X	ribosomal protein S4, X-linked
f9umu8eFepuuHNsel8	1189.15	1.5687	0.002	0	up	ICAM3	intercellular adhesion molecule 3
KdFJ.g_kWALqDFqi_I	1190.48	1.3988	0.002	0	up	IFI16	interferon, gamma-inducible protein 16
ZXu3e4uq6JAqBQ5YIU	1191.66	1.2753	0.002	0	up	DNAJC7	DnaJ (Hsp40) homolog, subfamily C, member 7
6bEEIWG6WdX2ij0BLc	1192.91	1.257	0.002	0	up	FTHFD	formyltetrahydrofolate dehydrogenase (FTHFD), transcript variant 2, mRNA.
rII1kbRUX1ppYIR5h0	1193.51	1.2428	0.002	0	up	RPL23A	ribosomal protein L23a
ZvOd7p6dF.ni9arkOo	1203.74	1.2489	0.0021	0	up	ACP5	acid phosphatase 5, tartrate resistant
N4YTYufXzonoklZcgU	1204.52	1.5467	0.0021	0	up	IRF7	interferon regulatory factor 7
6h7xKfJ.u4AUtF.dco	1207.54	1.3454	0.0021	0	up	SDCBP	syndecan binding protein (syntenin)
iiAV.h9RuVN0IT1HRI	1208.79	1.3703	0.0021	0	up	ZFP36L1	zinc finger protein 36, C3H type-like 1
Npw5XpUQs0cJ2f357U	1216.36	1.6681	0.0022	0	up	HBB	hemoglobin, beta
KV1TlvUddXl3iWBOMM	1224.92	1.2531	0.0024	0	up	CTXN1	cortexin 1
QXUq.q2f5v7YJdd4Ok	1229.78	1.2926	0.0024	0	up	GMDS	GDP-mannose 4,6-dehydratase
0oivjORexLD0dVT9H0	1232.42	1.2197	0.0024	0	up	PNMA1	paraneoplastic antigen MA1
Eq0l4B5QUsoJOh3Xi4	1233.92	1.3107	0.0024	0	up	NFKBIE	nuclear factor of kappa light polypeptide gene enhancer in B-cells inhibitor, epsilon
N6wA553SXVEPAWTuN0	1236.52	1.3062	0.0024	0	up	FASN	fatty acid synthase
lXnkhdruhEZ5Mid1_A	1238.62	1.3786	0.0024	0	up	IGFBP3	insulin-like growth factor binding protein 3
lj0koY4jWfAj7qhW7o	1241.59	1.2848	0.0024	0	up	POLR2G	polymerase (RNA) II (DNA directed) polypeptide G
oLrpZXsdXhj1HsHFDc	1248.14	1.3578	0.0025	0	up	CSNK1D	casein kinase 1, delta
HdfVJBHWtJV6Q1RQNM	1249.54	1.3064	0.0025	0	up	ASC	apoptosis-associated speck-like protein containing a CARD (ASC), transcript variant 3, mRNA.
NE3flNFyeXkXlfSojo	1250.28	1.2777	0.0025	0	up	EEF1G	eukaryotic translation elongation factor 1 gamma
x_RVd5_pRrt3k_Xl.8	1259.65	1.2956	0.0026	0	up	OTUB1	OTU domain, ubiquitin aldehyde binding 1
EHT7dLnrovhP4S7qKU	1259.83	1.2696	0.0026	0	up	UCP2	uncoupling protein 2 (mitochondrial, proton carrier)
BddXeuufXSpUU_CK_M	1260.31	1.2818	0.0026	0	up	HSPA8	heat shock 70kDa protein 8
fG6ilCJP2dH5410qEU	1260.52	1.4748	0.0026	0	up	ORM1	orosomucoid 1
HXZZepVAInJINZAf9A	1261.84	1.2823	0.0027	0	up	RPS6	ribosomal protein S6
95FcVL5dSpd1_grf_I	1264.57	1.3837	0.0027	0	up	COPEB	core promoter element binding protein (COPEB), mRNA.
o1atHo1557DqBV1VPw	1266.91	1.274	0.0027	0	up	PPP2R1A	protein phosphatase 2, regulatory subunit A, alpha
3l3uOKSkRe2t_n55yA	1266.94	1.3392	0.0027	0	up	LOC392758	similar to CG14977-PA (LOC392758), mRNA.
36JUuIe6u7kpaos8Cs	1275.68	1.2803	0.0028	0	up	ENDOG	endonuclease G
Q0R16neBERlJ13eCYc	1279.34	1.3795	0.0028	0	up	ALPL	alkaline phosphatase, liver/bone/kidney
ridSViJc88kuKJIJJ4	1280.95	1.2644	0.0028	0	up	C21orf59	chromosome 21 open reading frame 59
TONSARjpNGukuRAOl0	1282.57	1.3052	0.0029	0	up	HBXIP	hepatitis B virus x interacting protein
0Xx7BovyJSp45.rulI	1282.65	1.3602	0.0029	0	up	TAP1	transporter 1, ATP-binding cassette, sub-family B (MDR/TAP)
BKuORJAJDoVTV3Al5U	1283.34	1.4615	0.0029	0	up	MPP1	membrane protein, palmitoylated 1, 55kDa
6h7gFtL2gp68gTuokE	1288.77	1.3537	0.0029	0	up	IL18R1	interleukin 18 receptor 1
KCF62234f6QOJaJV_o	1290.36	1.3754	0.0029	0	up	IFNGR2	interferon gamma receptor 2 (interferon gamma transducer 1)
9X9cKeoTrqTSof7nCU	1296.57	1.3894	0.0029	0	up	UBE2R2	ubiquitin-conjugating enzyme E2R 2
fpSuSF_qgh.AUXL3VY	1304.98	1.3146	0.0031	0	up	PTAFR	platelet-activating factor receptor
QkqUd_kiH_r_yq10Lk	1305.45	1.2677	0.0031	0	up	SDF2L1	stromal cell-derived factor 2-like 1
cUcgn2CpdtXecSV6ig	1307.97	1.3568	0.0031	0	up	C20orf43	chromosome 20 open reading frame 43
llCSFCKOehOCuBVNSo	1311.04	1.2871	0.0031	0	up	COX4I1	cytochrome c oxidase subunit IV isoform 1
fcV3S0U75If1e3op0U	1311.05	1.4477	0.0031	0	up	SP110	SP110 nuclear body protein
TepXrOzl.d1x7cMkXY	1311.86	1.5066	0.0032	0.0001	up	LOC389865	LOC389865 (LOC389865), mRNA.
xV0KOnGxVQIlqJ4q0E	1314.09	1.3928	0.0032	0.0001	up	CORO1A	coronin, actin binding protein, 1A
ukv9UU1PE1Kqj9faTc	1314.87	1.3362	0.0032	0.0001	up	TANK	TRAF family member-associated NFKB activator
BVLrWJINIAxJx95fOk	1319.9	1.4195	0.0033	0.0001	up	IL18RAP	interleukin 18 receptor accessory protein
u18kwKnHriPiN4kpAk	1320.91	1.384	0.0032	0.0001	up	MGAM	maltase-glucoamylase (alpha-glucosidase)
ZXjckddCH_NfoBbu1I	1323.91	1.357	0.0033	0.0001	up	PAK1	p21 protein (Cdc42/Rac)-activated kinase 1
oHqoqOv6krkjUKnusA	1325.53	1.2495	0.0033	0.0001	up	ARPC5L	actin related protein 2/3 complex, subunit 5-like
3QqU6iUnhefhYKP3hI	1342.32	1.3634	0.0035	0.0001	up	SLC43A3	solute carrier family 43, member 3
0YbdCK91OusSjpMuCk	1342.64	1.167	0.0035	0.0001	up	PRDX5	peroxiredoxin 5
B2G7.Xd4N7zgRvr6eg	1346.45	1.305	0.0036	0.0001	up	RPL39	ribosomal protein L39
ixWeaCxmtCl4qmT7Qw	1348.41	1.2996	0.0035	0.0001	up	RPL35	ribosomal protein L35
omdKnp40B0J0RexeOo	1348.84	1.3761	0.0035	0.0001	up	N4BP1	Nedd4 binding protein 1 (N4BP1), mRNA.
f1tLjVi1SAUCnf9IlE	1352.42	1.302	0.0036	0.0001	up	HIST1H2AE	histone cluster 1, H2ae
loKqtlutlt7gQj10Aw	1353.92	1.2736	0.0036	0.0001	up	RPS14	ribosomal protein S14
W0eFVl30kIUSU4QEUo	1357.1	1.4078	0.0037	0.0001	up	CST7	cystatin F (leukocystatin)
EreiJTgioKAIqQteBc	1358.96	1.2568	0.0037	0.0001	up	PSME4	proteasome (prosome, macropain) activator subunit 4
3VuegC4itIdcK6UBKI	1361.26	1.2954	0.0037	0.0001	up	FAU	Finkel-Biskis-Reilly murine sarcoma virus (FBR-MuSV) ubiquitously expressed
0g5fdUu53VQTXKRJ.Q	1363.07	1.3961	0.0037	0.0001	up	DOCK2	dedicator of cytokinesis 2
WluO6KKCJ0jIAoqLxE	1369.34	1.2348	0.0037	0.0001	up	HLA-A	major histocompatibility complex, class I, A
H5q1_7V5Z4IOqed4qA	1371.53	1.2728	0.0037	0.0001	up	ECHS1	enoyl CoA hydratase, short chain, 1, mitochondrial
K1QcYjnQookoLpznqo	1374.36	1.4399	0.0038	0.0001	up	IFITM2	interferon induced transmembrane protein 2 (1-8D)
uUK90R6Xqfq5UzKK3s	1374.81	1.4145	0.0038	0.0001	up	IFI35	interferon-induced protein 35
3U64IkMB3o7_5m7uhI	1378.4	1.4173	0.0039	0.0001	up	SEMA4D	sema domain, immunoglobulin domain (Ig), transmembrane domain (TM) and short cytoplasmic domain, (semaphorin) 4D
Hh6nzhepNARE.l.idY	1382.98	1.2939	0.0039	0.0001	up	CPA3	carboxypeptidase A3 (mast cell)
rpeubgef5e9xeQRwPA	1384.84	1.2495	0.0039	0.0001	up	LIMS1	LIM and senescent cell antigen-like domains 1
uT17lRcaTl3Oz6ccS4	1386.27	1.2733	0.0039	0.0001	up	AP3S1	adaptor-related protein complex 3, sigma 1 subunit
NPp10RNdFWFZ9ejheA	1391.7	1.3169	0.004	0.0001	up	STXBP2	syntaxin binding protein 2
x74pTaEiHolSuEojrg	1393.4	1.2775	0.004	0.0001	up	MRPL27	mitochondrial ribosomal protein L27 (MRPL27), nuclear gene encoding mitochondrial protein, transcript variant 1, mRNA.
uo0j6tedd0F_C1UbOI	1399.05	1.278	0.0041	0.0001	up	UQCRFS1	ubiquinol-cytochrome c reductase, Rieske iron-sulfur polypeptide 1
ung57oWo5LtKTqLT7U	1399.5	1.2533	0.0041	0.0001	up	PSMB3	proteasome (prosome, macropain) subunit, beta type, 3
cqPUvPOi59TV3UVfVU	1404.42	1.3319	0.0042	0.0001	up	ACTR3	ARP3 actin-related protein 3 homolog (yeast)
xflaIUIKZmObs02ICg	1408.71	1.2517	0.0042	0.0001	up	COX17	COX17 cytochrome c oxidase assembly homolog (S. cerevisiae)
0tJ6OFIueAVElEJLUg	1410.49	1.3681	0.0043	0.0001	up	SPP1	secreted phosphoprotein 1
BJ5FipBShJ7u5IXTu8	1413.7	1.3632	0.0043	0.0001	up	MAP4K4	mitogen-activated protein kinase kinase kinase kinase 4
NiCtd68t3QPinvyoDU	1414.88	1.2922	0.0043	0.0001	up	GNA13	guanine nucleotide binding protein (G protein), alpha 13
0FUlURedfVw5.iv9_s	1415.03	1.3909	0.0043	0.0001	up	NAPA	N-ethylmaleimide-sensitive factor attachment protein, alpha
He7gDuiSUEJKp3ykNE	1416.59	1.4538	0.0044	0.0001	up	C3AR1	complement component 3a receptor 1
ZlKBADSi7rLo8uAt10	1417.39	1.4439	0.0044	0.0001	up	PLSCR1	phospholipid scramblase 1
64Ok0urp6Wa96CuuJM	1418.69	1.2499	0.0044	0.0001	up	PSMB7	proteasome (prosome, macropain) subunit, beta type, 7
NklaNlNLtNi9AV4lfQ	1420.28	1.1793	0.0044	0.0001	up	RTDR1	rhabdoid tumor deletion region gene 1
fskojqQIAeq5HSd0So	1427.54	1.4107	0.0045	0.0001	up	FLJ23306	hypothetical protein FLJ23306 (FLJ23306), mRNA.
ftQKtnwoN5VEn1VMgo	1427.55	1.3039	0.0045	0.0001	up	S100A10	S100 calcium binding protein A10
Bqx_crNerS6a5Aev10	1428.43	1.2956	0.0045	0.0001	up	DUSP5	dual specificity phosphatase 5
lLKKYRgo.nnl_qjqCg	1429.04	1.2493	0.0045	0.0001	up	MRPL20	mitochondrial ribosomal protein L20
H_ohSMVA9lvlH8UVl4	1429.2	1.2566	0.0045	0.0001	up	PSMB6	proteasome (prosome, macropain) subunit, beta type, 6
oVHgkryb4K6zoAl5OU	1431.68	1.2916	0.0045	0.0001	up	YWHAE	tyrosine 3-monooxygenase/tryptophan 5-monooxygenase activation protein, epsilon polypeptide
Wipfnpx6u8v5LXu59U	1432.13	1.2699	0.0045	0.0001	up	NEDD8	neural precursor cell expressed, developmentally down-regulated 8
iuUxYNbuae1IAbDijg	1432.91	1.2566	0.0045	0.0001	up	RPL31	ribosomal protein L31
NUCXcuxbXXfHTU1S0E	1434.49	1.2449	0.0045	0.0001	up	HCP5	HLA complex P5
0dUqFs.zfS6eXj.FVE	1434.87	1.297	0.0045	0.0001	up	GARS	glycyl-tRNA synthetase
HJ6kqc5qI_3ALvr.eU	1446.25	1.2425	0.0047	0.0001	up	ATP5O	ATP synthase, H+ transporting, mitochondrial F1 complex, O subunit
NPvgleDpCiumnQuCnU	1455.21	1.2355	0.0048	0.0001	up	PARK7	Parkinson disease (autosomal recessive, early onset) 7
WZ2ilUCgAkQgm4hlFM	1460.44	1.3248	0.0049	0.0001	up	GNAI2	guanine nucleotide binding protein (G protein), alpha inhibiting activity polypeptide 2
9mt0pQ8e6JJ.T1xUfk	1463.22	1.2712	0.005	0.0001	up	ATP6V1D	ATPase, H+ transporting, lysosomal 34kDa, V1 subunit D
Nok.mfmmoNFINYqlD8	1466.81	1.2249	0.005	0.0001	up	VPS35	vacuolar protein sorting 35 homolog (S. cerevisiae)
rPgOguqu1cd7IN6h6k	1483.28	1.233	0.0054	0.0001	up	CHCHD2	coiled-coil-helix-coiled-coil-helix domain containing 2
iNrn86KUuwbxOHb4gI	1484.11	1.2962	0.0054	0.0001	up	WSB2	WD repeat and SOCS box containing 2
ihSerVf5.fu9SUXlP0	1490.74	1.246	0.0056	0.0001	up	WDTC1	WD and tetratricopeptide repeats 1
llTvrXeV6F7hPehz94	1493.69	1.2539	0.0056	0.0001	up	RPL41	ribosomal protein L41
iW6V5mie7UMC9_juAA	1504.17	1.3238	0.0058	0.0001	up	ATP6V0C	ATPase, H+ transporting, lysosomal 16kDa, V0 subunit c
W903k8itVLK9Ur1JuU	1504.38	1.3818	0.0058	0.0001	up	IER2	immediate early response 2
6fi.vlHiCSmr6uoooI	1509.08	1.1973	0.0058	0.0001	up	DUSP4	dual specificity phosphatase 4
TlJakVUF0606EjIS54	1517.56	1.2439	0.0059	0.0001	up	RRAD	Ras-related associated with diabetes
Nm6ne7oInqJ54KCv98	1518.86	1.3582	0.006	0.0001	up	NAGK	N-acetylglucosamine kinase
lg247UMSKSLWrUnQEo	1522.21	1.2484	0.006	0.0001	up	SRP19	signal recognition particle 19kDa
oXorpboUu.uhIro8IU	1524.59	1.2175	0.0061	0.0001	up	LOC129881	hypothetical LOC129881 (LOC129881), mRNA.
ZZF7tVRdRXQVN9cu.s	1531.48	1.3612	0.0062	0.0001	up	ATP6V0B	ATPase, H+ transporting, lysosomal 21kDa, V0 subunit b
06hJVnVI7AgZh9RAXo	1533	1.4311	0.0062	0.0001	up	MT2A	metallothionein 2A
9ogng5BAT4nJRLkl6U	1534.57	1.2178	0.0063	0.0001	up	PSMA5	proteasome (prosome, macropain) subunit, alpha type, 5
Zbe4eCla6gCFGNdfhg	1535.5	1.3913	0.0063	0.0001	up	KLF2	Kruppel-like factor 2 (lung)
oVSrXslcLrHB.X09BU	1537.47	1.3537	0.0063	0.0001	up	IL2RG	interleukin 2 receptor, gamma
9Bblvtu49TCbe5ui1U	1538.62	1.27	0.0064	0.0001	up	AP2S1	adaptor-related protein complex 2, sigma 1 subunit
rg3LXqQfRNbXXt0qek	1539.31	1.3179	0.0064	0.0001	up	SERTAD1	SERTA domain containing 1
iJIeKKiiGK936TR.dU	1541.49	1.3821	0.0064	0.0001	up	MGC7036	hypothetical protein MGC7036 (MGC7036), mRNA.
QkJfuqNeelIJCagKQw	1543.52	1.253	0.0064	0.0001	up	HRASLS2	HRAS-like suppressor 2
Boqe7ogj6qenigA7no	1543.9	1.3555	0.0064	0.0001	up	CD63	CD63 molecule
uOPqRoqNSpN7genn30	1544.69	1.2408	0.0064	0.0001	up	DDT	D-dopachrome tautomerase
3QCgnu6luFBzFLroEs	1546.76	1.3229	0.0065	0.0001	up	KPNA2	karyopherin alpha 2 (RAG cohort 1, importin alpha 1)
6ViKiXtt1SoMCi5ve8	1548.81	1.3306	0.0065	0.0001	up	PSTPIP1	proline-serine-threonine phosphatase interacting protein 1
3eya1.oi7u6aiLgF_o	1553.91	1.2184	0.0066	0.0001	up	PSMD11	proteasome (prosome, macropain) 26S subunit, non-ATPase, 11
rSm3mA0zp7JPbnNXqo	1554.34	1.2273	0.0066	0.0001	up	COX6C	cytochrome c oxidase subunit VIc
3r6dThQjc6qG0iAabQ	1559.23	1.273	0.0067	0.0001	up	RPS19	ribosomal protein S19
TFeicuigHuSnOiuiwk	1563.66	1.2673	0.0067	0.0001	up	PSMB10	proteasome (prosome, macropain) subunit, beta type, 10
QbnSiZelHleQCeggng	1569.71	1.2567	0.0068	0.0001	up	TPM3	tropomyosin 3
NggnpfYTpxQ55e5N3U	1570.67	1.279	0.0068	0.0001	up	OSTF1	osteoclast stimulating factor 1
3Ckj.f6351KOrrgzpY	1571.75	1.2457	0.0068	0.0001	up	MRPL15	mitochondrial ribosomal protein L15
x3SHoG4gGJWTQJGgoA	1577.86	1.2557	0.007	0.0001	up	MRPL47	mitochondrial ribosomal protein L47
6kJAecYorQoWeRXpIg	1580.13	1.176	0.0071	0.0001	up	CFL1	cofilin 1 (non-muscle)
uV0lX3RV.nte7Lj_uI	1582.55	1.2558	0.0071	0.0001	up	FKBP1A	FK506 binding protein 1A, 12kDa
0uusFeuvnv9dX3nHpA	1582.6	1.2819	0.0071	0.0001	up	CCND3	cyclin D3
QSZJJdoVo_b_XyaM78	1582.73	1.3233	0.0071	0.0001	up	EFHD2	EF-hand domain family, member D2
cKfE_PX1n_iVddOeug	1583.5	1.2246	0.0071	0.0001	up	DARS	aspartyl-tRNA synthetase
c0fqKhkyCidygRLlLk	1584.6	1.1885	0.0071	0.0001	up	STOM	stomatin
Wtbqekv743.C.X1cVI	1587.48	1.3227	0.0071	0.0001	up	TPM3	tropomyosin 3
BV9cdUhFRXZ9JRL9dM	1589.69	1.3921	0.0072	0.0001	up	HCK	hemopoietic cell kinase
Tiuh76h0KH_ee.1ztM	1594.07	1.2408	0.0073	0.0002	up	HSPA1B	heat shock 70kDa protein 1B
NyKCGGL_CL1eWCHqek	1606.26	1.2432	0.0076	0.0002	up	SHFM1	split hand/foot malformation (ectrodactyly) type 1
xjpUt9zVUXACFCT45U	1606.45	1.3092	0.0076	0.0002	up	RNASET2	ribonuclease T2
u4VHSSgzrovS1D0rSU	1612.52	1.2659	0.0077	0.0002	up	TPM4	tropomyosin 4
o6iFdShPVFdVTnlC_w	1612.86	1.3241	0.0077	0.0002	up	ZYX	zyxin
fUoDd2h6nFdfu7jgI4	1614.72	1.393	0.0077	0.0002	up	LOC170371	hypothetical protein LOC170371 (LOC170371), mRNA.
6Tji71IqIJNnhViZK8	1620.75	1.3897	0.0079	0.0002	up	APBB1IP	amyloid beta (A4) precursor protein-binding, family B, member 1 interacting protein
QotHlC0yUwOOLa139Q	1621.44	1.3712	0.0079	0.0002	up	AREG	amphiregulin
0KVgI1U009lvF5SOok	1624.17	1.2149	0.0079	0.0002	up	POLR2F	polymerase (RNA) II (DNA directed) polypeptide F
Q7iUnorfF3_HgUVCoU	1627.74	1.2112	0.0079	0.0002	up	NDUFV2	NADH dehydrogenase (ubiquinone) flavoprotein 2, 24kDa
E67v26gQepeo6p9Hns	1630.51	1.2482	0.0079	0.0002	up	RPL13	ribosomal protein L13
E1CVE.UC0VUGbXdEW0	1637.58	1.3435	0.008	0.0002	up	ADAM19	ADAM metallopeptidase domain 19
fpUqFBeToe4BdFfeiQ	1641.06	1.2059	0.0081	0.0002	up	CLDN3	claudin 3
f0uJIeRVCdWHUrVeN8	1643.04	1.4173	0.0082	0.0002	up	ADAM8	ADAM metallopeptidase domain 8
91UB_fe_I.9XRfl3Sk	1644.67	1.2332	0.0082	0.0002	up	PSME1	proteasome (prosome, macropain) activator subunit 1 (PA28 alpha)
xloQKXXrR3tXkdTsy0	1650.85	1.2388	0.0083	0.0002	up	CLDN7	claudin 7
Km4XoFYEtPjckkvcl0	1655.35	1.1857	0.0085	0.0002	up	LRRC23	leucine rich repeat containing 23
cuD49heHlvoWyleh5I	1656.28	1.5191	0.0085	0.0002	up	MCOLN1	mucolipin 1
KVN0KLp6i3.VwfuqEU	1659.57	1.358	0.0086	0.0002	up	GPSM3	G-protein signaling modulator 3
Nk5D7voLtfrZfu47IQ	1661.54	1.2678	0.0086	0.0002	up	EGR2	early growth response 2
EuyFn0_EUd_U0Utr_U	1662.44	1.2601	0.0086	0.0002	up	TIMM8B	translocase of inner mitochondrial membrane 8 homolog B (yeast)
loq.6_emfuzAqkIknU	1666.11	1.2557	0.0087	0.0002	up	DIAPH1	diaphanous homolog 1 (Drosophila)
rdek0gLrpv97Ho_RQo	1678.18	1.3586	0.0091	0.0002	up	LBR	lamin B receptor
luqFd9dyRLAnpdSARo	1686.21	1.1969	0.0094	0.0002	up	ZMYND10	zinc finger, MYND-type containing 10
We7o1RUDUHTXr_eRHo	1686.24	1.2044	0.0093	0.0002	up	HIST1H2BD	histone cluster 1, H2bd
NSAJICIi6WjqniqICA	1689.11	1.2573	0.0094	0.0002	up	ACATE2	likely ortholog of mouse acyl-Coenzyme A thioesterase 2, mitochondrial (ACATE2), mRNA.
Kvvgu6L7B3m6HOhLQQ	1690.62	1.1826	0.0094	0.0002	up	CALM2	calmodulin 2 (phosphorylase kinase, delta)
EheqRLUoEJw_otSkSg	1693.5	1.3396	0.0094	0.0002	up	PTK2B	PTK2B protein tyrosine kinase 2 beta
K3iR8WpuFv3yu4iqe4	1696.27	1.2466	0.0094	0.0002	up	UBN1	ubinuclein 1
0glrql9oCIiSngigYw	1697.66	1.2264	0.0095	0.0002	up	ATPIF1	ATPase inhibitory factor 1
fqu9WlNJElzhT5BBd0	1701.21	1.26	0.0095	0.0002	up	CARHSP1	calcium regulated heat stable protein 1, 24kDa
xqlSDru3ScNQKi.SFI	1707.39	1.2024	0.0096	0.0002	up	ATP5G3	ATP synthase, H+ transporting, mitochondrial Fo complex, subunit C3 (subunit 9)
QVqKXoe3103eyRQl4w	1707.64	1.4058	0.0096	0.0002	up	C1orf38	chromosome 1 open reading frame 38
0UdEsl_eCU0SOogpTk	1710.97	1.2767	0.0097	0.0002	up	TNIP1	TNFAIP3 interacting protein 1
9Fk6_ii566Jge0CK54	1713.62	1.2357	0.0097	0.0002	up	PFDN2	prefoldin subunit 2
6f1JWoxcU1ziYsVRcU	1716.61	1.1613	0.0098	0.0002	up	MUC1	mucin 1, cell surface associated
9ddd_tR_cOVL.fdT9Q	1717.11	1.327	0.0098	0.0002	up	CREB5	cAMP responsive element binding protein 5
94HlUJ3bBSvcSop5FQ	1719.19	1.1823	0.0098	0.0002	up	APOD	apolipoprotein D
iR3eUuiUgOElQRIxS4	1719.74	1.2797	0.0098	0.0002	up	TBC1D15	TBC1 domain family, member 15

## Sheet: BRONCH DOWN
GENES DOWN-REGULATED BETWEEN CF AND NON-CF BRONCHIAL EPITHELIUM
Reanalysis of Ogilvie et al (2011) Genomics 98:327, using RankProducts package								Ordered by RP statistic
NuID	RP/Rsum	FC	pfp	P.value		Symbol	Name
9lfx0F4oEI5Qn5fjUI	21.3745	0.2617	0	0	down	GSTA2	glutathione S-transferase alpha 2
K4I1UHnUl3lnlOf4tQ	33.5982	0.2149	0	0	down	SCGB1A1	secretoglobin, family 1A, member 1 (uteroglobin)
fNVuBRdMip1SC7unic	37.0564	0.2424	0	0	down	SCGB3A1	secretoglobin, family 3A, member 1
xpC5Sw1Scd_inikoIk	46.1125	0.349	0	0	down	FLJ34047	hypothetical protein FLJ34047 (FLJ34047), mRNA.
lKUJ__nTlzLVJH_opQ	46.4005	0.352	0	0	down	ZNF14	zinc finger protein 14
0lC5LpO5_w1Scd6KeI	61.454	0.37	0	0	down	DMC1	DMC1 dosage suppressor of mck1 homolog, meiosis-specific homologous recombination (yeast)
QV0NUnHQinikog0fkc	66.0071	0.3751	0	0	down	IL18	interleukin 18 (interferon-gamma-inducing factor)
lg0fgXsKaK_S4li9OQ	78.7043	0.3888	0	0	down	ABCC13	ATP-binding cassette, sub-family C (CFTR/MRP), member 13 (ABCC13), transcript variant 2, mRNA.
iAxIC8lqbpF7LVJx3o	82.1143	0.3878	0	0	down	FLJ20700	hypothetical protein FLJ20700 (FLJ20700), mRNA.
3lSeKASiC9OCKJ__Qg	88.6437	0.3986	0	0	down	NTS	neurotensin
rlUJIgCirK3k8we3u4	88.6455	0.4158	0	0	down	CLCA2	chloride channel accessory 2
l3kl6SUiAl1To4gN.I	93.6989	0.4055	0	0	down	GSTA5	glutathione S-transferase alpha 5
fqCSK_a4liNOU6R1tc	100.857	0.408	0	0	down	KIAA1473	KIAA1473 protein (KIAA1473), mRNA.
EJ6u66TmTstUnHSCjg	105.872	0.4125	0	0	down	HSD17B7	hydroxysteroid (17-beta) dehydrogenase 7
WAA8lq7rpIRe61Sc9o	117.362	0.4226	0	0	down	MGC16703	alpha tubulin-like (MGC16703), mRNA.
N65EXsNUnF6inmkog0	117.463	0.4217	0	0	down	CHRNA5	cholinergic receptor, nicotinic, alpha 5
oSYliNOUeRR5HUl7uE	118.276	0.4257	0	0	down	MICAL3	flavoprotein oxidoreductase MICAL3 (MICAL3), mRNA.
QUnH6iniuoA0fgXqKs	119.889	0.4211	0	0	down	BLZF1	basic leucine zipper nuclear factor 1
EaijROJUor4p5Lis40	120.778	0.4266	0	0	down	LOC255374	similar to CG9117-PA (LOC255374), mRNA.
KITpG73gFHrt50ju_o	124.227	0.4546	0	0	down	CYP2J2	cytochrome P450, family 2, subfamily J, polypeptide 2
3iUQ0RQ0eR1JepDAsE	125.077	0.4322	0	0	down	MCM8	minichromosome maintenance complex component 8
Z4jbpR5DUl6mMi4hxs	125.55	0.4342	0	0	down	FLJ20006	hypothetical protein FLJ20006 (FLJ20006), mRNA.
fJ4j7lHseSXq4SDiHk	126.555	0.4327	0	0	down	ZNF33A	zinc finger protein 33A
lwsgIPpSk66dOXsNUk	128.734	0.4362	0	0	down	MSH3	mutS homolog 3 (E. coli)
T2gv4hiDd_BWopor7o	132.114	0.4273	0	0	down	C20orf177	chromosome 20 open reading frame 177
6orCPlG5eese45P0Lo	138.821	0.4375	0	0	down	PROS1	protein S (alpha)
l4rKKNG4rai9CFJelM	139.901	0.4422	0	0	down	SUV39H2	suppressor of variegation 3-9 homolog 2 (Drosophila)
uBWorpL5KicI2ZT5HU	142.854	0.4383	0	0	down	NFATC3	nuclear factor of activated T-cells, cytoplasmic, calcineurin-dependent 3
xfsVKK6K_a4HiPuUdU	148.106	0.446	0	0	down	LOC51145	erythrocyte transmembrane protein (LOC51145), mRNA.
cSO.1fukt9JddxXE40	151.174	0.4456	0	0	down	ADH1A	alcohol dehydrogenase 1A (class I), alpha polypeptide
lDVJH.qKeK_ovQhSXo	152.397	0.4535	0	0	down	GOLGA2	golgin A2
3g0fgXqKSK_64lBNEU	153.262	0.4473	0	0	down	GPR1	G protein-coupled receptor 1
E3ScfqKeDZ_BUoror4	153.88	0.4451	0	0	down	LOC399972	hypothetical gene supported by AK096370 (LOC399972), mRNA.
lFnwF6iuivkuFYjYjQ	161.348	0.4505	0	0	down	N4BP2	NEDD4 binding protein 2
N1a55oIHgr5jl8d4ag	162.326	0.4878	0	0	down	ATP6V1B1	ATPase, H+ transporting, lysosomal 56/58kDa, V1 subunit B1
oAN8Pvp6kS6dGXsNUk	165.732	0.4616	0	0	down	SMG1	PI-3-kinase-related kinase SMG-1 (SMG1), transcript variant 2, mRNA.
TILXokkBMjoi.ip.ZI	169.988	0.482	0	0	down	SLITRK6	SLIT and NTRK-like family, member 6
c9LieI26T5Hcl6kFCI	174.209	0.4666	0	0	down	LOC401483	similar to Hypothetical zinc finger protein KIAA0628 (LOC401483), mRNA.
KJerhHUl6uECiFW0AA	177.885	0.4702	0	0	down	NDUFC2	NADH dehydrogenase (ubiquinone) 1, subcomplex unknown, 2, 14.5kDa
fhefZ3oCLNbFteG.4A	179.057	0.4659	0	0	down	ADH1C	alcohol dehydrogenase 1C (class I), gamma polypeptide
ZADeT8r6ka6dGfsNUk	180.145	0.4715	0	0	down	FLJ20972	hypothetical protein FLJ20972 (FLJ20972), mRNA.
fqPwL_r5OXsNUk.6ik	180.288	0.4745	0	0	down	SNAPC1	small nuclear RNA activating complex, polypeptide 1, 43kDa
ukpKBLurg_c6brC5Us	182.933	0.4676	0	0	down	ALDH1A1	aldehyde dehydrogenase 1 family, member A1
Z97dNAB4LyeruunTl4	192.422	0.4789	0	0	down	FKBP14	FK506 binding protein 14, 22 kDa
0JnkoMWQAkWoouI7o4	193.678	0.5013	0	0	down	CLU	clusterin
BJ4jZFPEdSXqQSJSHc	195.616	0.4756	0	0	down	GABPB2	GA binding protein transcription factor, beta subunit 2
ZZS5HUlymESYh1N0AA	197.404	0.475	0	0	down	IPLA2(GAMMA)	intracellular membrane-associated calcium-independent phospholipase A2 gamma (IPLA2(GAMMA)), mRNA.
iDDpAJdrp0Zew1SR.o	204.269	0.4914	0	0	down	LOC284434	hypothetical protein LOC284434 (LOC284434), mRNA.
NtzP7AUIhaeruunRl4	205.938	0.485	0	0	down	TMEM17	transmembrane protein 17
TvI.5C3EDid_QSB0SU	206.775	0.5105	0	0	down	CD164	CD164 molecule, sialomucin
uTnHk5SXq4QJiHW3QA	208.847	0.4876	0	0	down	FLJ21673	hypothetical protein FLJ21673 (FLJ21673), mRNA.
Wvtf4gfRedc7qxeLQA	209.992	0.5067	0	0	down	CLDN8	claudin 8
Ko_ZRRHUl6kEiHe3QA	210.68	0.4943	0	0	down	SCIN	scinderin
l5pCINH4FaikivEmIQ	211.853	0.483	0	0	down	NARF	nuclear prelamin A recognition factor
rz0QT4FSimifkuJYj4	213.843	0.4721	0	0	down	KIAA0924	KIAA0924 protein (KIAA0924), mRNA.
3.Sp.k5nc9Vd5d1UX0	216.618	0.5022	0	0	down	KRT15	keratin 15
iC6ujReK1ovYp6.pSQ	224.814	0.4926	0	0	down	LRRC2	leucine rich repeat containing 2 (LRRC2), mRNA.
x9CDgArNUkv6inimpo	226.207	0.4932	0	0	down	LOC388165	similar to RIKEN cDNA 3010021M21 (LOC388165), mRNA.
Bhel8gurd62op4pKIM	226.617	0.5001	0	0	down	LOC375049	similar to alpha tubulin (LOC375049), mRNA.
3ytO3sNUkP6KeK6ijQ	229.252	0.5116	0	0	down	SULT1A1	sulfotransferase family, cytosolic, 1A, phenol-preferring, member 1
Z64piMuUeR9J_pBIuM	232.273	0.5078	0	0	down	LOC286177	hypothetical protein LOC286177 (LOC286177), mRNA.
KAPSs_x2op4rqKNUos	242.762	0.5019	0	0	down	ITCH	itchy E3 ubiquitin protein ligase homolog (mouse)
TSiDZ_BWopEr1LqUK8	242.988	0.5038	0	0	down	NMNAT1	nicotinamide nucleotide adenylyltransferase 1
KT03roH3ccbYon4dS0	246.889	0.5044	0	0	down	GSTA1	glutathione S-transferase alpha 1
cJ9LAvQAmpSu66dOXs	248.282	0.5051	0	0	down	TTF2	transcription termination factor, RNA polymerase II
ZQA8mruumrl7DScdqI	250.098	0.4878	0	0	down	MGC13053	hypothetical protein MGC13053 (MGC13053), mRNA.
oXB50op4rqqPn4tSi8	251.851	0.5005	0	0	down	ZNF542	zinc finger protein 542 (ZNF542), mRNA.
KUR1JephIeI901ItA8	254.425	0.5167	0	0	down	LOC401082	similar to hypothetical protein FLJ25976 (LOC401082), mRNA.
Wog2fgVKKaK_a4V1J8	255.051	0.5003	0	0	down	PIP5K2B	phosphatidylinositol-4-phosphate 5-kinase, type II, beta (PIP5K2B), transcript variant 2, mRNA.
lv5gX6yc44ic803uuo	256.343	0.5355	0	0	down	KIF21A	kinesin family member 21A
WAAnSprYuS6dmXsNUk	256.481	0.5084	0	0	down	C21orf77	chromosome 21 open reading frame 77 (C21orf77), mRNA.
EYh_fgVKK6K_64niNk	263.003	0.5107	0	0	down	SMAP-1	smooth muscle cell associated protein-1 (SMAP-1), mRNA.
99SR.oKUKamjRgtqL8	264.026	0.5086	0	0	down	DKFZP434I1735	DKFZP434I1735 protein (DKFZP434I1735), mRNA.
H_3yAzu7Mp6ua6dOXs	267.454	0.5144	0	0	down	ZNF549	zinc finger protein 549
0XnU62pd4SUf4MBSEU	281.14	0.533	0	0	down	FOLR1	folate receptor 1 (adult) (FOLR1), transcript variant 8, mRNA.
ZcnHainikogyXgXqDY	283.155	0.5373	0	0	down	AHR	aryl hydrocarbon receptor
lLJuBWopIn5riWI_Zw	283.219	0.5043	0	0	down	APOBEC3A	apolipoprotein B mRNA editing enzyme, catalytic polypeptide-like 3A
3UYi.OIiTCUKhvheh4	287.233	0.5261	0	0	down	FABP4	fatty acid binding protein 4, adipocyte
3upI0WitKL2IUl_UEw	287.527	0.5156	0	0	down	SYAP1	synapse associated protein 1
Zo0hTXpwRrgFUXccA8	290.741	0.532	0	0	down	KCNH6	potassium voltage-gated channel, subfamily H (eag-related), member 6
0gOKkr1Kl4DsrOeQp8	298.452	0.5365	0	0	down	SLC23A1	solute carrier family 23 (nucleobase transporters), member 1
HRev73e_zVSVQISdek	299.041	0.5291	0	0	down	KLK11	kallikrein-related peptidase 11
HAB.znp6ma6fGXsNUk	299.573	0.5284	0	0	down	FLJ21106	hypothetical protein FLJ21106 (FLJ21106), mRNA.
BAAgPJcm66empl7LVI	301.774	0.511	0	0	down	SLC26A4	solute carrier family 26, member 4
Z_RR7HUl6uEC0h1N1A	306.261	0.5586	0	0	down	SLC7A11	solute carrier family 7, (cationic amino acid transporter, y+ system) member 11
03ngJ0nqvuQnKhU9e4	309.923	0.4947	0	0	down	SFTPB	surfactant protein B
x7lHk9yXqYyLiHW_QA	323.67	0.5416	0	0	down	FLJ13815	hypothetical protein FLJ13815 (FLJ13815), mRNA.
lUoroL5.iWI_RT7HUk	324.754	0.5492	0	0	down	PCDHB9	protocadherin beta 9
rFHf6Ow_r3563u4Qac	332.517	0.5524	0	0	down	UGT2A1	UDP glucuronosyltransferase 2 family, polypeptide A1, complex locus
0pf.QRwb4sWsn7jQKQ	333.48	0.5432	0	0	down	ABCA13	ATP-binding cassette, sub-family A (ABC1), member 13
xVKTQBaBNEq.MeiLBw	335.279	0.5733	0	0	down	ZNF83	zinc finger protein 83
NLgvSik6J4QU4pdpJQ	336.517	0.5646	0	0	down	LOC91170	hypothetical LOC91170 (LOC91170), mRNA.
fqCQgBrB0IoSKeuKKw	340.081	0.543	0	0	down	SPAG8	sperm associated antigen 8
rggv3El6SVCgl1ZI5A	342.182	0.5334	0	0	down	GSTA3	glutathione S-transferase alpha 3
raAOkhD.2dTjm83q3o	345.679	0.5228	0	0	down	LGALS3	lectin, galactoside-binding, soluble, 3
u5NO51xXncWf96tEik	350.896	0.5336	0	0	down	FCGBP	Fc fragment of IgG binding protein
KqfBMgzgED6WrmunRk	352.986	0.5491	0	0	down	CATSPER2	cation channel, sperm associated 2
oo0S4XMOJb7nUl6mEg	360.088	0.5614	0	0	down	ICA1	islet cell autoantigen 1, 69kDa (ICA1), transcript variant 3, mRNA.
6UneoBA7UjlJdMvgfo	363.772	0.5777	0	0	down	C10orf81	chromosome 10 open reading frame 81
HF6m665OXsNU03HSik	365.157	0.5606	0	0	down	NT5C2	5'-nucleotidase, cytosolic II
K4OfnGJrp05eDdJH_o	369.948	0.5753	0	0	down	FKSG17	FKSG17 (FKSG17), mRNA.
Z0VAWkrmP_8FSYYH9Y	375.171	0.5415	0	0	down	FGFR3	fibroblast growth factor receptor 3
NR_FUohsr7rieI2ZT4	383.438	0.5791	0	0	down	VPS41	vacuolar protein sorting 41 homolog (S. cerevisiae)
oxAA8ruuubl7PVpR2o	387.277	0.5625	0	0	down	TMEM19	transmembrane protein 19
NdjpkZ6hYgLo_fngQw	388.207	0.5528	0	0	down	FLJ40427	hypothetical protein FLJ40427 (FLJ40427), mRNA.
WOtMy8MSFKWpuunTl4	389.88	0.5627	0	0	down	NFAT5	nuclear factor of activated T-cells 5, tonicity-responsive (NFAT5), transcript variant 5, mRNA.
Qvu.ADzoQpaka6dGXo	391.327	0.5582	0	0	down	LOC388382	LOC388382 (LOC388382), mRNA.
ER7PALeWpEunRl7DVA	393.62	0.5619	0	0	down	C9orf85	chromosome 9 open reading frame 85 (C9orf85), transcript variant 2, mRNA.
ie4_JR5HUN6uEgwhVs	398.288	0.6006	0	0	down	C10orf6	chromosome 10 open reading frame 6 (C10orf6), mRNA.
ldKL8E0l6kEyShVN3E	405.649	0.5756	0	0	down	STXBP4	syntaxin binding protein 4
6g.gSO.6d6eruunRF4	410.639	0.581	0	0	down	ZNF136	zinc finger protein 136
o11zKjgf.XpGALJZ3o	411.576	0.597	0	0	down	OGT	O-linked N-acetylglucosamine (GlcNAc) transferase (UDP-N-acetylglucosamine:polypeptide-N-acetylglucosaminyl transferase)
HYia6NGXsNUmf6ilgk	424.033	0.572	0	0	down	RAD51L1	RAD51-like 1 (S. cerevisiae)
6SUwAoEIeHqbrp05e4	425.236	0.5862	0	0	down	XRCC2	X-ray repair complementing defective repair in Chinese hamster cells 2
9eDwAN766WpkunTl7o	428.064	0.5848	0	0	down	DUSP19	dual specificity phosphatase 19
QD6E.CYLAIpaua6dGU	433.163	0.5735	0	0	down	MRP63	mitochondrial ribosomal protein 63
6APJesKWrkunRl7DVI	441.361	0.5724	0	0	down	GNPNAT1	glucosamine-phosphate N-acetyltransferase 1
TXJSe_TycCSXfkOsoA	441.803	0.6039	0	0	down	CHST9	carbohydrate (N-acetylgalactosamine 4-0) sulfotransferase 9
BmUeT1J_phImIVLdAA	442.23	0.5943	0	0	down	SHCBP1	SHC SH2-domain binding protein 1
3Ea4BV83OZey1ScVKI	452.262	0.5957	0	0	down	ALPP	alkaline phosphatase, placental
0INn4F6ikqvkuJ4hrs	469.278	0.5915	0	0	down	C9orf80	chromosome 9 open reading frame 80
EV.ep9TBUrb173hJ4o	470.2	0.5765	0	0	down	MS4A8B	membrane-spanning 4-domains, subfamily A, member 8B
916TUi4S4HwkDxXXFQ	475.556	0.6139	0	0	down	EFEMP1	EGF containing fibulin-like extracellular matrix protein 1
rAA5KepmunRl7DXJH8	476.039	0.5982	0	0	down	KBTBD6	kelch repeat and BTB (POZ) domain containing 6
94pK69Hor4vYhSXpRM	476.564	0.5954	0	0	down	USP14	ubiquitin specific peptidase 14 (tRNA-guanine transglycosylase)
KXVfCCsfYp6ua6dO3s	477.801	0.6018	0	0	down	FLJ00060	hypothetical gene FLJ00060 (FLJ00060), mRNA.
NOqeiiXc98X3qOcp7E	483.681	0.5986	0	0	down	AMY2A	amylase, alpha 2A (pancreatic)
66ARHooQp2oHTSWTQE	489.613	0.6072	0	0	down	APOC1	apolipoprotein C-I
irSHa7SsaIo904e3xc	490.943	0.627	0	0	down	KAL1	Kallmann syndrome 1 sequence
KlRXEgLoElaF47gKFE	501.261	0.6102	0	0	down	FLNB	filamin B, beta
9XRKqfeMV0BOiBLCok	501.57	0.6453	0	0	down	SERP1	stress-associated endoplasmic reticulum protein 1
H9iFJWVDOuAVbd14AA	502.128	0.6212	0	0	down	MGC50836	hypothetical protein MGC50836 (MGC50836), mRNA.
9wAsBOaepuunTl7DVI	505.304	0.6044	0	0	down	PRO1853	hypothetical protein PRO1853 (PRO1853), transcript variant 2, mRNA.
c5lHkdS3raQi4h1t0A	507.497	0.6059	0	0	down	AIRE	autoimmune regulator
xx0Ag8AkqH6WpuunRk	510.798	0.6046	0	0	down	LOC401219	hypothetical gene supported by BX649016 (LOC401219), mRNA.
Q98UhMIw96ermunRF4	515.05	0.6129	0	0	down	ZNF430	zinc finger protein 430
0YoTpnool3MfF96jnI	520.008	0.5964	0	0	down	AMY1A	amylase, alpha 1A (salivary)
Bore77Trgei.d_4i9U	523.658	0.6178	0	0	down	ADH7	alcohol dehydrogenase 7 (class IV), mu or sigma polypeptide
E06QB6CLcQ7xek576U	524.052	0.6498	0	0	down	LOC377296	similar to 60S RIBOSOMAL PROTEIN L21 (LOC377296), mRNA.
oEdp6ka6dG3sN.qJH8	532.085	0.6095	0	0	down	ZNF454	zinc finger protein 454
Kw4B7J7HEJUUJ4Lp5U	544.936	0.646	0	0	down	LOC341315	similar to Polyadenylate-binding protein 1 (Poly(A)-binding protein 1) (PABP 1) (LOC341315), mRNA.
960FUe70_OuLX6lG3U	547.12	0.6512	0	0	down	LOC343384	similar to peptidyl-Pro cis trans isomerase (LOC343384), mRNA.
3UvCJKohenqTrp0Rew	554.251	0.6102	0	0	down	LOC375506	similar to hypothetical protein BC006605 (LOC375506), mRNA.
fqVKXRT1C3UVf3IUMA	556.56	0.6276	0	0	down	ALDH3A1	aldehyde dehydrogenase 3 family, member A1
TkVeR1KepBLGId71AA	557.661	0.5993	0	0	down	CSAD	cysteine sulfinic acid decarboxylase
HdOCUovUhSXqQyLgFU	557.667	0.606	0	0	down	KIAA0492	KIAA0492 protein (KIAA0492), mRNA.
0EXmi7edzVfUV0mjjA	567.496	0.5933	0	0	down	NPIP	nuclear pore complex interacting protein
Ki8XpxICCOUjhHwhcc	575.455	0.6594	0	0	down	RPL9	ribosomal protein L9
967CVAjWArvkn32X_0	578.004	0.6443	0	0	down	LOC374811	similar to ribosomal protein L7 (LOC374811), mRNA.
lMeQIAUOOKWrmunRF4	579.878	0.6081	0	0	down	FUT6	fucosyltransferase 6 (alpha (1,3) fucosyltransferase)
uiJFHTeYBkbAEC4FuE	584.24	0.6306	0	0	down	FANK1	fibronectin type III and ankyrin repeat domains 1
oINde6XefsSB6gEEfo	587.197	0.6328	0	0	down	COL4A5	collagen, type IV, alpha 5
rFUtHKOSOhRH_IBFFQ	588.979	0.6595	0	0	down	ITGA2	integrin, alpha 2 (CD49B, alpha 2 subunit of VLA-2 receptor)
ca6NFDVJxuor4r5LiU	591.977	0.6344	0	0	down	LOC400320	similar to hypothetical protein FLJ36144 (LOC400320), mRNA.
xgtdIVrRJlHXH_znTI	594.867	0.6482	0	0	down	LOC120376	hypothetical protein LOC120376 (LOC120376), mRNA.
fudl0yu3P6HcJ3GrhI	600.113	0.6373	0	0	down	LAMA5	laminin, alpha 5
KwJV6NiS33o_D_05VE	626.864	0.6533	0	0	down	UGT2B11	UDP glucuronosyltransferase 2 family, polypeptide B11
oTrUBe_Uy_sKf1.C7g	627.387	0.6016	0	0	down	PERP	PERP, TP53 apoptosis effector
fVLhTp71RKhN0qni98	629.411	0.6264	0	0	down	LOC389118	similar to VLLR9392 (LOC389118), mRNA.
re6_eLM2VXkkSMSJOg	630.986	0.6377	0	0	down	PZP	pregnancy-zone protein
WqThUlzr_Ux1d.91v8	635.639	0.6623	0	0	down	FTO	fatso (FTO), mRNA.
HudHj7weyfSZuUJL4c	646.952	0.673	0	0	down	PER2	period homolog 2 (Drosophila)
9pHdTvdxCCe64_le60	647.305	0.6507	0	0	down	CDK5RAP3	CDK5 regulatory subunit associated protein 3
lXAgeqIK_q.Tl94SJE	649.494	0.6474	0	0	down	AMY2B	amylase, alpha 2B (pancreatic)
fhXuiA9vvVHgOh4ewY	657.978	0.6199	0	0	down	SLC22A4	solute carrier family 22 (organic cation/ergothioneine transporter), member 4
HWQ17X7SKD6SxWrrwE	659.433	0.6579	0	0	down	LOC376141	similar to ribosomal protein L6 (LOC376141), mRNA.
9oqeRSm16oO50uCGEc	660.055	0.6293	0	0	down	SLC25A29	solute carrier family 25, member 29 (SLC25A29), mRNA.
rJJ77XwA4PhelqZrp0	662.281	0.6387	0	0	down	SEMA3E	sema domain, immunoglobulin domain (Ig), short basic domain, secreted, (semaphorin) 3E
clSI1AiX9qRQkII9Nk	662.611	0.6874	0	0	down	LOC158345	similar to ribosomal protein L4; 60S ribosomal protein L4; homologue of Xenopus ribosomal protein L1 (LOC158345), mRNA.
rdC1fMwDrspak66dGU	663.78	0.645	0	0	down	GPR155	G protein-coupled receptor 155
isrqzQBCEDnvSoCC_k	668.881	0.6751	0	0	down	NDUFA5	NADH dehydrogenase (ubiquinone) 1 alpha subcomplex, 5, 13kDa
fUotpIwidAAjrUIKdU	671.184	0.6862	0	0	down	OFD1	oral-facial-digital syndrome 1
6onUL7fofcRRHSH3oA	672.962	0.6824	0	0	down	SLC16A9	solute carrier family 16, member 9 (monocarboxylic acid transporter 9)
H3SBxUiilqTrp0Z_w0	675.934	0.6368	0	0	down	TEP1	telomerase-associated protein 1
oyUZLUGI0X6LRqVJ_o	694.15	0.727	0	0	down	LOC347348	similar to Heat shock 27 kDa protein (HSP 27) (Stress-responsive protein 27) (SRP27) (Estrogen-regulated 24 kDa protein) (28 kDa heat shock protein) (LOC347348), mRNA.
6SoXiLCROEm3n5vu3s	694.19	0.6958	0	0	down	ZDHHC8	zinc finger, DHHC-type containing 8
0tEvV.P0TCVAeMhLBo	694.257	0.685	0	0	down	SEMA3C	sema domain, immunoglobulin domain (Ig), short basic domain, secreted, (semaphorin) 3C
x5YgSonATRTTcImrQo	695.703	0.6334	0	0	down	FLJ40113	similar to golgi autoantigen, golgin subfamily a (FLJ40113), mRNA.
Nb4BU5IRi62oh9IJfk	696.006	0.6584	0	0	down	FMO3	flavin containing monooxygenase 3
KqB6UggRzlOvkeD.uU	698.54	0.6327	0	0	down	AHSA2	AHA1, activator of heat shock 90kDa protein ATPase homolog 2 (yeast)
Zuc3vS45XSJ357yekk	698.677	0.6555	0	0	down	CLDN1	claudin 1
HGK55ln16EH2HXeIKE	700.658	0.6025	0	0	down	CAPS	calcyphosine
om.vMwAxVpSka6dGXs	706.114	0.6573	0	0	down	PBOV1	prostate and breast cancer overexpressed 1
ZRLgKRW44hJ2d2kv0o	706.562	0.6306	0	0	down	LOC285188	similar to KIAA0445 protein (LOC285188), mRNA.
rl9r7CyUjV3UuE_gTk	709.165	0.661	0	0	down	ATP2A2	ATPase, Ca++ transporting, cardiac muscle, slow twitch 2
ua9UmY7QedrzqFEIAA	711.747	0.6563	0	0	down	CTSC	cathepsin C
xVPpfO5u7m5i7tHnro	712.089	0.6895	0	0	down	TEF	thyrotrophic embryonic factor
9PRV4rkp9ekgjrh6Lo	713.807	0.631	0	0	down	HBG2	hemoglobin, gamma G
07yvMP3T_iWpkunRl4	717.468	0.6623	0	0	down	CREB1	cAMP responsive element binding protein 1
xh763crJf63PsRDdP0	721.889	0.6726	0	0	down	ACADM	acyl-CoA dehydrogenase, C-4 to C-12 straight chain
ol_qKEAfftITAlO.Xc	725.197	0.6618	0	0	down	MST1	macrophage stimulating 1 (hepatocyte growth factor-like)
ER4BUIpIr4sJ4gStPk	725.648	0.6488	0	0	down	LOC283970	hypothetical protein LOC283970 (LOC283970), mRNA.
WhedSyeuedSeKCAugk	727.101	0.6804	0	0	down	LOC130678	similar to 60S acidic ribosomal protein P1 (LOC130678), mRNA.
TSKASCMGdC6eBA6Uug	729.608	0.6791	0	0	down	C6orf118	chromosome 6 open reading frame 118
rp7qtCxfVL7pXciC64	730.841	0.6892	0	0	down	LOC376138	similar to 60S ribosomal protein L10 (QM protein) (Tumor suppressor QM) (Laminin receptor homolog) (LOC376138), mRNA.
9EOnRF7DlJX_opYOpI	731.952	0.6617	0	0	down	POLK	polymerase (DNA directed) kappa
6UiPlSAE4Lvlb0lugI	736.23	0.6478	0	0	down	WFDC6	WAP four-disulfide core domain 6
EdRdboMDoj0m6u_DUk	737.503	0.6797	0	0	down	ASAH1	N-acylsphingosine amidohydrolase (acid ceramidase) 1
ZnFQkXr9FOY0eH3cS4	739.358	0.674	0	0	down	C14orf132	chromosome 14 open reading frame 132 (C14orf132), mRNA.
WnkiJP.kTs26SOylIo	750.85	0.6589	0	0	down	MGC12760	hypothetical protein MGC12760 (MGC12760), mRNA.
iIARBeXpam66biXttU	754.957	0.667	0	0	down	FCAR	Fc fragment of IgA, receptor for
0VUoQQHlfCLT9fvNEo	758.245	0.6711	0	0	down	KIAA0528	KIAA0528
KGE3JIKV7u6OuOSKO0	764.599	0.6949	0	0	down	AKR1C4	aldo-keto reductase family 1, member C4 (chlordecone reductase; 3-alpha hydroxysteroid dehydrogenase, type I; dihydrodiol dehydrogenase 4)
Tn3sJBqBF54qp39XTs	766.197	0.695	0	0	down	XBP1	X-box binding protein 1
oA36zHp6kS6dEXDVJE	772.465	0.6778	0	0	down	C11orf1	chromosome 11 open reading frame 1
6VX1EOt0lyldOP7XSI	774.052	0.6405	0	0	down	DLEC1	deleted in lung and esophageal cancer 1 (DLEC1), transcript variant DLEC1-S2, mRNA.
K4_V5nFJxJuq_616UI	782.852	0.6864	0	0	down	AKR1C1	aldo-keto reductase family 1, member C1 (dihydrodiol dehydrogenase 1; 20-alpha (3-alpha)-hydroxysteroid dehydrogenase)
xk4Pf.g0fgVqISK_S4	783.798	0.6873	0	0	down	LOC388536	similar to hypothetical protein FLJ32191 (LOC388536), mRNA.
KWIGdwl7UYnQyoJe44	785.079	0.7032	0	0	down	MGP	matrix Gla protein
lrqj5U1N58Q9Xntt8k	788.703	0.7837	0	0	down	LTF	lactotransferrin
r7TSDSKzQ6LiVAr2Ao	792.302	0.7032	0	0	down	RPL7	ribosomal protein L7
iw1i5.KKUKSih5_JUo	794.464	0.675	0	0	down	LIPT1	lipoyltransferase 1
lRRmSXPZZHB7lY7uVA	797.275	0.6866	0	0	down	LOC401470	similar to 40S ribosomal protein S26 (LOC401470), mRNA.
9d1BDAIfpfp6k66dGU	804.729	0.6918	0	0	down	ZNF440	zinc finger protein 440
KhXrooqfwV57TQI5fs	805.704	0.6892	0	0	down	SLC27A2	solute carrier family 27 (fatty acid transporter), member 2
ukpQS4QpTi5G54rzQo	810.838	0.7085	0	0	down	LOC284064	similar to 60S ribosomal protein L29 (Cell surface heparin binding protein HIP) (LOC284064), mRNA.
B_HgVUX4X63Uqu6Dro	811.566	0.6687	0	0	down	BZRAP1	benzodiazapine receptor (peripheral) associated protein 1
Tv67vVkBVf7nuqesnQ	813.937	0.7031	0	0	down	ABCC5	ATP-binding cassette, sub-family C (CFTR/MRP), member 5
Q7nnXEgXtPRBoJQoEo	815.834	0.6879	0	0	down	CNN3	calponin 3, acidic
9kqHe1UR0gIdJ0dDiI	819.971	0.7089	0	0	down	ALDH3A2	aldehyde dehydrogenase 3 family, member A2
KX4f6hHvFAXbqAzQvU	826.14	0.7298	0	0	down	LOC399948	hypothetical gene supported by AB096245 (LOC399948), mRNA.
f2iXqvtIuNq3ntP36o	829.216	0.6545	0	0	down	DNAH10	dynein, axonemal, heavy polypeptide 10 (DNAH10), mRNA.
QuCQeDfSTvdNpol9_4	829.416	0.6881	0	0	down	AUTS2	autism susceptibility candidate 2
KJXKutUFO47eiTKOT0	830.163	0.6903	0	0	down	CLK1	CDC-like kinase 1
lrVSCeUTKIROuBLiSk	830.747	0.6556	0	0	down	LOC146177	hypothetical protein LOC146177 (LOC146177), mRNA.
Qrzp6sUUDIIOnyqLlU	834.705	0.6738	0	0	down	CYP4B1	cytochrome P450, family 4, subfamily B, polypeptide 1
iohT6U1KA.bEngMyko	835.317	0.7093	0	0	down	UAP1	UDP-N-acteylglucosamine pyrophosphorylase 1
ESKf7EgEks.iul4o3U	836.046	0.7174	0	0	down	TLR5	toll-like receptor 5
KixUBXX95_XQF5QMxU	842.261	0.7048	0	0	down	KIAA1324	KIAA1324
9XK7rpGTey9ScxKCuI	842.816	0.6926	0	0	down	GALNT3	UDP-N-acetyl-alpha-D-galactosamine:polypeptide N-acetylgalactosaminyltransferase 3 (GalNAc-T3)
EFJPTlgXMVPfS5cnsQ	846.815	0.7088	0	0	down	SLC2A10	solute carrier family 2 (facilitated glucose transporter), member 10
ZI2XiVKK0KcS4luHkU	854.363	0.7071	0	0	down	DNCL2A	dynein, cytoplasmic, light polypeptide 2A (DNCL2A), transcript variant 2, mRNA.
3Q.yj6DL0JamS6dOXo	858.678	0.7066	0	0	down	SCN11A	sodium channel, voltage-gated, type XI, alpha subunit
WRqUv7s_aQgpUnQT6Q	858.782	0.6969	0	0	down	RPL8	ribosomal protein L8
6qnE.vT9SSyTAfGuE4	859.46	0.7172	0	0	down	SH3YL1	SH3 domain containing, Ysc84-like 1 (S. cerevisiae)
rnrfNe1ddSsiIUTkp0	865.637	0.708	0	0	down	HNMT	histamine N-methyltransferase
u1m46c5fkRK7646p74	867.38	0.7059	0	0	down	ITGB5	integrin, beta 5
ckNS7fdIBBSX4KcQuk	874.052	0.6839	0	0	down	LOC375249	similar to pote protein (LOC375249), mRNA.
odKzoFGtMHBO_lIMgU	874.24	0.7137	0	0	down	TCERG1	transcription elongation regulator 1						Ordered by RP statistic
ciUWRel9Xn13cg1Dyo	875.451	0.7051	0	0	down	CYP51A1	cytochrome P450, family 51, subfamily A, polypeptide 1
0eRqBSZCZZC9eiGui8	881.433	0.6454	0	0	down	RPL10A	ribosomal protein L10a
3wlFkdSXqYSJCPW9UI	881.858	0.7025	0	0	down	RSU1	Ras suppressor protein 1
QIPRV4rkp9ekgjrh5I	889.968	0.6696	0	0	down	HBG1	hemoglobin, gamma A
HgVCKaKtrjugW0ZAVA	890.163	0.6761	0	0	down	KIAA0220	KIAA0220 protein (KIAA0220), mRNA.
uJFH5x6Io44Y44L1Kw	896.937	0.7131	0	0	down	LOC343363	similar to Transcription factor BTF3 (RNA polymerase B transcription factor 3) (LOC343363), mRNA.
Toe5yfxVZKExEol.jc	900.93	0.676	0	0	down	WBP1	WW domain binding protein 1
i6pr9oJtLv1O86N3eY	902.626	0.7344	0	0	down	SPON2	spondin 2, extracellular matrix protein
9UtUW7Ne6EN1eQj0VM	903.758	0.7002	0	0	down	CYP26A1	cytochrome P450, family 26, subfamily A, polypeptide 1
EWX22SIXfnq.QQG5T4	908.471	0.6927	0	0	down	ITM2A	integral membrane protein 2A
f1FNopuFziZuJCIelw	910.381	0.6829	0	0	down	FABP6	fatty acid binding protein 6, ileal
KmpI0YrSi.SFDOuAVQ	910.978	0.7	0	0	down	POLH	polymerase (DNA directed), eta
KokaNxRFPkz_EVfVSU	913.741	0.7227	0	0	down	MGST1	microsomal glutathione S-transferase 1
okOl4MgkFKRTdJDv90	915.952	0.6974	0	0	down	ENPP5	ectonucleotide pyrophosphatase/phosphodiesterase 5 (putative)
Bqf9QCQECMr10rhQB4	917.047	0.7154	0	0	down	CAST	calpastatin (CAST), transcript variant 2, mRNA.
lgZ7k0C7_zvbJxMbFE	923.354	0.7248	0	0	down	TRIM2	tripartite motif containing 2
WqKzBXnXd1S3uQwK24	926.92	0.7328	0	0	down	LEPREL2	leprecan-like 2
onYjOL3kArrWTX6V3o	928.87	0.7318	0	0	down	SCARB2	scavenger receptor class B, member 2
K59ClKEu6eJI6s7nIo	937.173	0.724	0	0	down	LOC374596	similar to 40S ribosomal protein S8 (LOC374596), mRNA.
QLk_xlf6Ut_zuX41Bk	937.915	0.7129	0	0	down	FLRT3	fibronectin leucine rich transmembrane protein 3
9gi3ku_VJOe_k__wQE	939.81	0.7191	0	0	down	LOC377653	similar to L21 ribosomal protein (LOC377653), mRNA.
iSfMVEglLlL4Z4CDSk	940.616	0.7013	0	0	down	SEPP1	selenoprotein P, plasma, 1
3gFF4K.Tp1Qp_hbnhI	946.204	0.7132	0	0	down	PAPSS1	3'-phosphoadenosine 5'-phosphosulfate synthase 1
itpPJL.qwnprHMEbHo	947.629	0.7422	0	0	down	DKFZp761K1423	hypothetical protein DKFZp761K1423 (DKFZp761K1423), mRNA.
ou7l7PRJ5_jp4pKINk	949.238	0.7099	0	0	down	CYP4F3	cytochrome P450, family 4, subfamily F, polypeptide 3
iKl6Ke4iOKThxwq.qs	949.443	0.7364	0	0	down	OXTR	oxytocin receptor
W0EXuAgwUeR1BepBOk	951.854	0.7266	0	0	down	EVI5	ecotropic viral integration site 5
0GeVLPRSCR2bQ9IFO0	955.768	0.6807	0	0	down	EFHC1	EF-hand domain (C-terminal) containing 1
3WOu1b7ur8d7nC_3xE	964.08	0.6875	0	0	down	MAOB	monoamine oxidase B
WeB5w7p5.sqDocM0u4	966.106	0.7438	0	0	down	SACM1L	SAC1 suppressor of actin mutations 1-like (yeast)
Q5_WfyK6OudMApVLao	969.274	0.7053	0	0	down	ANK3	ankyrin 3, node of Ranvier (ankyrin G)
3O7wuSiE_s96kn1wzk	969.386	0.7186	0	0	down	F3	coagulation factor III (thromboplastin, tissue factor)
xX1ZSKn7gSFoihLo_8	975.989	0.7014	0	0	down	RBM5	RNA binding motif protein 5
KnndkaIxQlOO5fXy4E	986.845	0.7102	0	0	down	TARBP1	TAR (HIV-1) RNA binding protein 1
fF6u3qC6pEapdUHODA	987.374	0.6676	0	0	down	HAGHL	hydroxyacylglutathione hydrolase-like
ogHieoegKElfher3qw	997.986	0.7238	0	0	down	LRIG1	leucine-rich repeats and immunoglobulin-like domains 1
EkuPpfQx_54ig.wlKo	1015.03	0.7398	0	0	down	ING5	inhibitor of growth family, member 5
Hs8SyFnhvVC4SNSpf0	1015.68	0.741	0	0	down	EFHD1	EF-hand domain family, member D1
6rpg7vmrXvqef3s_3U	1016.87	0.7141	0	0	down	SQLE	squalene epoxidase
3a9Wv.TeR5QhLr6EAk	1016.97	0.7707	0	0	down	LOC342405	similar to peptidylprolyl isomerase A (cyclophilin A) (LOC342405), mRNA.
EovpCtHC3lSAnUCXLg	1017.4	0.7461	0	0	down	LOC387845	similar to Elongation factor 1-alpha 1 (EF-1-alpha-1) (Elongation factor 1 A-1) (eEF1A-1) (Elongation factor Tu) (EF-Tu) (LOC387845), mRNA.
WVPVJV63VuWS9zPefQ	1024.62	0.7239	0	0	down	KRT5	keratin 5
rBXV87JtdfiWI_5R5E	1026.98	0.6975	0	0	down	FLJ36166	hypothetical protein FLJ36166 (FLJ36166), mRNA.
o3aWaF6nm7iZn_Rdc8	1030.87	0.7218	0	0	down	LOC285296	similar to unc-93 homolog B1; unc93 (C.elegans) homolog B; unc-93 related protein (LOC285296), mRNA.
6YISK9K29SqyKKTgo4	1031.98	0.664	0	0	down	DDX5	DEAD (Asp-Glu-Ala-Asp) box polypeptide 5
Z0Hop0gnoM00rTEkjo	1037.49	0.7211	0	0	down	NUCB2	nucleobindin 2
olAOiw5.OtX7Cy6J50	1040.47	0.7128	0	0	down	RYR3	ryanodine receptor 3
rpXRRL3h_VUuL94FQs	1047.83	0.6718	0	0	down	FLJ33084	hypothetical protein FLJ33084 (FLJ33084), mRNA.
3.h6oik6IIB3T0qnUo	1048.82	0.7354	0	0	down	PTGFR	prostaglandin F receptor (FP)
39nb3ZuXZ1n3XWwU7c	1053.67	0.7734	0	0	down	TMSL6	thymosin-like 6 (TMSL6), mRNA.
rckXtoK0KUCkD0KUh4	1054.17	0.703	0	0	down	TTLL3	tubulin tyrosine ligase-like family, member 3 (TTLL3), mRNA.
QyqDL_hfuXXuop4oeQ	1058.22	0.6959	0	0	down	RABL2A	RAB, member of RAS oncogene family-like 2A
EOl1IoBQV7dRfjPkfU	1061.4	0.7121	0	0	down	ZNF266	zinc finger protein 266
TkrTa5.ntTfVOeQ.fU	1063.22	0.7376	0	0	down	CHAD	chondroadherin
NHgPJ6uS45l7LV5x_o	1072.2	0.7213	0	0	down	C6orf170	chromosome 6 open reading frame 170
cxoTtoIjkEodLouZ50	1073.09	0.7426	0	0	down	LOC377527	similar to dynein, cytoplasmic, light peptide (LOC377527), mRNA.
9o3fiXK6_KeS4lCNEU	1077.66	0.7414	0	0	down	LOC389050	LOC389050 (LOC389050), mRNA.
oQtejvu7NiKUCnrpC4	1085.27	0.7405	0	0	down	CCND1	cyclin D1
0s8KqgBetwuQpEfEmI	1087.32	0.7367	0	0	down	HECTD1	HECT domain containing 1
QS6TsXvt0nO6gjR_KU	1087.65	0.7438	0	0	down	INADL	InaD-like protein (INADL), transcript variant 4, mRNA.
coK4pKUi3u97vi7QnM	1093.06	0.7206	0	0	down	PRICKLE2	prickle-like 2 (Drosophila) (PRICKLE2), mRNA.
B..igy.oX7l17qKeKE	1100.61	0.7079	0	0	down	RABL2B	RAB, member of RAS oncogene family-like 2B
6ennkv7ew5XhO_T3VQ	1103.03	0.7293	0	0	down	C9orf45	chromosome 9 open reading frame 45 (C9orf45), mRNA.
xfXbS60K7tNTEnU5f4	1105.2	0.7317	0	0	down	POMT1	protein-O-mannosyltransferase 1
Buhk9GR1SvkXnnpriQ	1105.87	0.7728	0	0	down	PER3	period homolog 3 (Drosophila)
QYkpP3uO76m6_grq94	1111.51	0.6997	0	0	down	RAGE	renal tumor antigen
BGEPgiKG_Lo9erEn.s	1117.08	0.706	0	0	down	LRP11	low density lipoprotein receptor-related protein 11
93J3ALjLqHs7.eMeuk	1119.1	0.7424	0	0	down	SEC63	SEC63 homolog (S. cerevisiae)
lzX.AyCIipWka6dGXs	1126.21	0.7449	0	0	down	FLJ39653	hypothetical protein FLJ39653 (FLJ39653), mRNA.
BpTvS9iZQjbglQ44gk	1126.47	0.6793	0	0	down	LOC374490	similar to bA271B5.1 (similar to ribosomal protein S7) (LOC374490), mRNA.
9e1S7KBIhWXwiHo2RE	1128.61	0.7332	0	0	down	CDC16	cell division cycle 16 homolog (S. cerevisiae)
9a.V1J7LBKbgtKIP4k	1132.08	0.7239	0	0	down	LOC150371	hypothetical LOC150371 (LOC150371), mRNA.
ZAnlEhHE4EYOLunrvU	1148.58	0.7241	0	0	down	EEF2K	eukaryotic elongation factor-2 kinase
61Q67IUumOjcovxQeI	1153.35	0.7363	0	0	down	TSC22D1	TSC22 domain family, member 1
ujjkv9MzYjvZ25LHvo	1167.18	0.7673	0	0	down	KLF5	Kruppel-like factor 5 (intestinal)
xtEjeoqh8IXNOUIoAA	1171.55	0.7229	0	0	down	LOC388152	hypothetical protein FLJ90297 (LOC388152), mRNA.
rU3MfpJBOILuMTuBUE	1173.35	0.7409	0	0	down	CAPS2	calcyphosine 2
HS5QQIQRw0kTbEej5I	1174.17	0.7649	0	0	down	CLTC	clathrin, heavy chain (Hc)
uJI0i.07qnEnO9S60U	1180.67	0.766	0	0	down	FBXO9	F-box protein 9
ZuSNIU5KwrgUnkaFK8	1187.04	0.7377	0	0	down	DNAJA4	DnaJ (Hsp40) homolog, subfamily A, member 4
0pT4khTQtKdo4rkr6E	1188.08	0.793	0	0	down	C3	complement component 3
WQAUvynqzrp0Ukf6ik	1190.34	0.7581	0	0	down	PCYOX1	prenylcysteine oxidase 1
clX.OKO4y_eQOKrxI4	1190.58	0.7593	0	0	down	SPRY2	sprouty homolog 2 (Drosophila)
NVQbouOJdn7cj7Xf7k	1193.03	0.7113	0	0	down	FLJ33674	hypothetical protein FLJ33674 (FLJ33674), mRNA.
oqU.yuc96u3T58d_6k	1200.55	0.7429	0	0	down	MUC15	mucin 15, cell surface associated
BuoBX.m618p8Q7keDY	1201.25	0.7509	0	0	down	PRNP	prion protein
ch0RASiclQ0xHh2bq4	1202.1	0.7619	0	0	down	TAF1C	TATA box binding protein (TBP)-associated factor, RNA polymerase I, C, 110kDa
rSqXQg_s7OO43rUlKk	1204.69	0.7679	0	0	down	SLC15A2	solute carrier family 15 (H+/peptide transporter), member 2
6Up7V4B4t7oR7oCf4E	1204.77	0.7657	0	0	down	APLP2	amyloid beta (A4) precursor-like protein 2
HXnr5kjFyn7U.zk.SQ	1208.31	0.7562	0	0	down	SFRS7	splicing factor, arginine/serine-rich 7, 35kDa (SFRS7), mRNA.
Hdc9cTr26qUf5pf4ok	1208.84	0.7308	0	0	down	EPHX1	epoxide hydrolase 1, microsomal (xenobiotic)
6X_0hTCL91ALrS.p6k	1211.16	0.764	0	0	down	EYA1	eyes absent homolog 1 (Drosophila)
um4KHwWHlnn.0AaNak	1211.52	0.7483	0	0	down	GADD45G	growth arrest and DNA-damage-inducible, gamma
ED_6uUIdCFOonrakS4	1222.37	0.7424	0	0	down	LOC402557	hypothetical gene supported by AK091784 (LOC402557), mRNA.
Zl1X6aZ654vnyFIIc8	1234.07	0.7055	0	0	down	C10orf92	chromosome 10 open reading frame 92 (C10orf92), mRNA.
oiiyCKOFJyHVOg_gdc	1237.19	0.7652	0	0	down	ATPIF1	ATPase inhibitory factor 1
0qVS76JdKCBSQCEtQY	1240.4	0.7421	0	0	down	RBM6	RNA binding motif protein 6
9pJZ3UdVh4x0PG4JQg	1242	0.7195	0	0	down	CCNL2	cyclin L2
i6dUKK7JK7iQzy5TuU	1246.19	0.7535	0	0	down	PRDX6	peroxiredoxin 6
ERIFs0mFCAMoe0gnlI	1248.81	0.7328	0	0	down	ARHGAP18	Rho GTPase activating protein 18
oZ457J_5Air7W41EKQ	1254.15	0.7669	0	0	down	LYZ	lysozyme
i5G1vP0uH61bq3JfVU	1260.39	0.7549	0	0	down	COL7A1	collagen, type VII, alpha 1
fUp2H0qtLvXtUBVESA	1262.51	0.7542	0	0	down	ADHFE1	alcohol dehydrogenase, iron containing, 1
xoquGPddKf6V5CQFRM	1268.76	0.7417	0	0	down	MAPK8IP3	mitogen-activated protein kinase 8 interacting protein 3 (MAPK8IP3), transcript variant 2, mRNA.
ZlJ1OU_Rffy34_V9WQ	1275.38	0.7596	0	0	down	LMO4	LIM domain only 4
i.XopFgjojtUpFSS7Q	1275.99	0.71	0	0	down	LOC375342	similar to RIKEN cDNA D330022A01 gene (LOC375342), mRNA.
HFnjv5ftDNIMqk0u1Y	1278.42	0.7407	0	0	down	KCNJ16	potassium inwardly-rectifying channel, subfamily J, member 16
iJ9JWL_1SUIFg1IU1I	1282.01	0.7394	0	0	down	TTC17	tetratricopeptide repeat domain 17
NOjReJeoLor5LKeC04	1282.77	0.748	0	0	down	PRO0456	PRO0456 protein (PRO0456), mRNA.
6qdQlKArgSAUQu1JXY	1285.23	0.7931	0	0	down	PPL	periplakin
9u5Imuv4hwMSnyB_SI	1288.46	0.7626	0	0	down	SLC31A1	solute carrier family 31 (copper transporters), member 1
cijh3giiQKSe_9ghF0	1289.48	0.7708	0	0	down	PHIP	pleckstrin homology domain interacting protein
ZTqgUghcJeA1SV5Vwc	1293.53	0.7455	0	0	down	SLC23A1	solute carrier family 23 (nucleobase transporters), member 1
ocgesna2.ZEcrpMSkk	1294.9	0.7434	0	0	down	FNBP4	formin binding protein 4
Hlf.X3C07eeXuJeoKI	1298.73	0.7449	0	0	down	BNIPL	BCL2/adenovirus E1B 19kD interacting protein like
0OtDVFu9.hPHPiV_p4	1300.56	0.7722	0	0	down	LOC377524	similar to peptidylprolyl isomerase A (LOC377524), mRNA.
i5BKoqACBQB9QpXn.8	1302.83	0.7937	0	0	down	LOC400006	hypothetical gene supported by BC003510; NM_002823 (LOC400006), mRNA.
BpgquuFtAKJCJCNFuE	1304.02	0.778	0	0	down	LOC402100	similar to ribosomal protein L22 (LOC402100), mRNA.
91U6ekpSJVue7OwRDA	1304.91	0.7517	0	0	down	CHKB	choline kinase beta
EkuyJ.OeAK6Ucit7uU	1308.71	0.7346	0	0	down	RPS3	ribosomal protein S3
3UqHeqIp4oQMXntHUg	1309.39	0.761	0	0	down	SLC1A5	solute carrier family 1 (neutral amino acid transporter), member 5
ZR.kHCAMgupSka6dGU	1327.25	0.7596	0	0	down	FLJ12078	hypothetical protein FLJ12078 (FLJ12078), mRNA.
c78hJoSGdGVKo7XRns	1328.19	0.7402	0	0	down	CLSTN1	calsyntenin 1
WPi.uoV5d9ecXureVI	1329.37	0.7684	0	0	down	ASTN2	astrotactin 2
BVyCAFYqEkj1EoRgp4	1331.68	0.7529	0	0	down	SERPINF1	serpin peptidase inhibitor, clade F (alpha-2 antiplasmin, pigment epithelium derived factor), member 1
0uedQU0jA4V1QkU7S4	1333.21	0.7244	0	0	down	SYNE1	spectrin repeat containing, nuclear envelope 1
N0lJDhNJth_X9Wq_5I	1345.95	0.7344	0	0	down	C20orf12	chromosome 20 open reading frame 12 (C20orf12), mRNA.
BnWcV6qY_yd4Tej_B0	1348.04	0.7745	0	0	down	SELENBP1	selenium binding protein 1
0nq.nRd4Z4eYD4guoI	1353	0.7537	0	0	down	CTNNAL1	catenin (cadherin-associated protein), alpha-like 1
0pPcXRSQnSDHfoLS_I	1357.57	0.772	0	0	down	TTC14	tetratricopeptide repeat domain 14
xlXsfq_XftXgfb7FLk	1357.9	0.7433	0	0	down	TMEM9	transmembrane protein 9
QfoYnZfIjK5glI.ed0	1363.15	0.7699	0	0	down	FMO2	flavin containing monooxygenase 2 (non-functional)
fklEl8kieq9e33kRj4	1363.19	0.7526	0	0	down	POGZ	pogo transposable element with ZNF domain
iXi8U0ucO9d.6sy91I	1365.92	0.784	0	0	down	ZNF529	zinc finger protein 529
Boasv9SvXh6fTTd8Oo	1368.18	0.7659	0	0	down	SNX14	sorting nexin 14
KpRe1Fu6lue7XztPsM	1370.51	0.7533	0	0	down	MXD4	MAX dimerization protein 4
Nd8wBK_mNP1Qj6.V_I	1372.93	0.7681	0	0	down	SH3BGRL	SH3 domain binding glutamic acid-rich protein like
uU51EkE0OF7466XF6U	1373.41	0.7743	0	0	down	IFP38	IFP38 (IFP38), mRNA.
NekzXl9Yss6t3u4gFI	1381.62	0.7647	0	0	down	RGNEF	Rho-guanine nucleotide exchange factor (RGNEF), mRNA.
fUQKJwEX2r5JUYXRes	1382.76	0.761	0	0	down	UGT2B7	UDP glucuronosyltransferase 2 family, polypeptide B7
9tIudLlBUKj39SIbFY	1384.25	0.7336	0	0	down	N4BP2L2	NEDD4 binding protein 2-like 2
ZlB4rqF8oOKHqkXoA4	1386.72	0.7681	0	0	down	KIAA1977	KIAA1977 protein (KIAA1977), mRNA.
WrRF6d_nlO6fPBJ9S4	1388.29	0.7364	0	0	down	ADPRHL2	ADP-ribosylhydrolase like 2
oQfy2oIqEquheL9t14	1389.63	0.7308	0	0	down	ALDH3B1	aldehyde dehydrogenase 3 family, member B1
Ein8GwEeuEwFPT5xvk	1400.26	0.7813	0	0	down	TNRC9	trinucleotide repeat containing 9 (TNRC9), mRNA.
lrCTRfCRM85fiEclD4	1400.6	0.7901	0	0	down	SCARA3	scavenger receptor class A, member 3
Ku85H9RL6E67yzJSGo	1406.31	0.7548	0	0	down	FOXA1	forkhead box A1
6wBRJTgSG_qcIhIkl4	1409.7	0.7708	0	0	down	CTSC	cathepsin C
ietErh7gEjlXrfn9NE	1415.58	0.7661	0	0	down	MGEA5	meningioma expressed antigen 5 (hyaluronidase)
370ShVTN39SFP.k9Qo	1416.2	0.7775	0	0	down	LOC388125	similar to hypothetical LOC237397 (LOC388125), mRNA.
WoqNOL5RR0gvz31IYU	1423.27	0.7565	0	0	down	GBP3	guanylate binding protein 3
KoiugX1QDlX50ggo0o	1423.31	0.7822	0	0	down	LOC375172	similar to ribosomal protein L5; 60S ribosomal protein L5 (LOC375172), mRNA.
T_gp6CpUh.oMu36.R4	1423.39	0.7743	0	0	down	SRRM1	serine/arginine repetitive matrix 1
KlHsAiCjURJHtJUSHc	1427.44	0.775	0	0	down	IRX2	iroquois homeobox 2
0viRfuiqcKC7sDieoU	1429.81	0.7148	0	0	down	SCGB3A2	secretoglobin, family 3A, member 2
6mtKh4N_Vvzs51O3JU	1430.14	0.7612	0	0	down	SCNN1A	sodium channel, nonvoltage-gated 1 alpha
NoXN6F3SR7AMv_v_6Q	1430.84	0.7858	0	0	down	NIN	ninein (GSK3B interacting protein)
oGqauqKrneet9DxQg8	1434.03	0.7713	0	0	down	APP	amyloid beta (A4) precursor protein
WpwMtCqwzqXvvy7dfU	1435.32	0.7802	0	0	down	MPZL2	myelin protein zero-like 2
uVLpFA6erENC4z.skU	1438.15	0.7795	0	0	down	SLC4A4	solute carrier family 4, sodium bicarbonate cotransporter, member 4
HSIVJI7B3T7JTVAgBU	1438.8	0.7667	0	0	down	C9orf5	chromosome 9 open reading frame 5
WeLh5Lyio1hIghT9R0	1445.49	0.7704	0	0	down	IKBKAP	inhibitor of kappa light polypeptide gene enhancer in B-cells, kinase complex-associated protein
xVB69hf5IxUwXO_Jfk	1447.49	0.7605	0	0	down	BMI1	BMI1 polycomb ring finger oncogene
rrhKyeoXKc3xTgr7.k	1449.53	0.7677	0	0	down	TSC22D1	TSC22 domain family, member 1
roFPqgB6uCrFShR3sU	1451.7	0.7821	0	0	down	CCRL1	chemokine (C-C motif) receptor-like 1
BST000QICKK9JBzpOE	1452.77	0.7732	0	0	down	LOC144448	similar to CD63 antigen (AD1 antigen) (LOC144448), mRNA.
orrvW3_Pnrf.vo7_lo	1456.33	0.7791	0	0	down	TMEM14A	transmembrane protein 14A
HJ6bolRKPSSToS0d_Q	1457	0.7616	0	0	down	ARHGEF4	Rho guanine nucleotide exchange factor (GEF) 4
HoXpYkoplNOouhNZTA	1463.21	0.691	0	0	down	RPL18	ribosomal protein L18
9uxc.EgI8B5ReakT1Q	1473.25	0.7974	0	0	down	FMNL2	formin-like 2
WSXeo6PHo_8AEnqkWk	1477.19	0.7773	0	0	down	CTSC	cathepsin C
0lzjRfk6EkNewE0SLo	1477.5	0.7752	0	0	down	KLHDC2	kelch domain containing 2
cUe37RdP_Tx7fW6O.Q	1486.31	0.772	0	0	down	SLC38A2	solute carrier family 38, member 2
3P4LknPO6zU7s2FO5Q	1489.72	0.7755	0	0	down	PKD2	polycystic kidney disease 2 (autosomal dominant)
B4WUd0T_p32el_uies	1494.24	0.7696	0	0	down	MAGED2	melanoma antigen family D, 2
HnfYqYgjRTwQoRQrFQ	1495.14	0.752	0	0	down	POLR2J2	DNA directed RNA polymerase II polypeptide J-related gene (POLR2J2), transcript variant 2, mRNA.
3IRc5LTvqJK8Q7x9JU	1496.8	0.782	0	0	down	IARS	isoleucyl-tRNA synthetase
NqAsETgsvS07Sv7eq4	1503.84	0.7752	0	0	down	TRA2A	transformer 2 alpha homolog (Drosophila)
oVpudNN3lUrsa.d3hM	1504.41	0.7734	0	0	down	WNT5B	wingless-type MMTV integration site family, member 5B
uG5qFK4IdLGJHa5I0E	1506.56	0.7904	0	0	down	SEC14L3	SEC14-like 3 (S. cerevisiae)
fSIK50pQSER1.LYv4o	1510.8	0.793	0	0	down	MCCC1	methylcrotonoyl-CoA carboxylase 1 (alpha)
l15HnRer8eOHXp5VFM	1518.76	0.7542	0	0	down	MLPH	melanophilin
BVGbhWpQsfT2I4v3ig	1519.65	0.7419	0	0	down	GNAS	GNAS complex locus
op1F_AKlEtKkH9VMSg	1520.55	0.7537	0	0	down	SLC35E2	solute carrier family 35, member E2 (SLC35E2), mRNA.
ZoBVp9x7EoR6Vd0rSA	1524.83	0.757	0	0	down	PPP1R16A	protein phosphatase 1, regulatory (inhibitor) subunit 16A
9rq.lyobsHEp.xwlCg	1527.46	0.7903	0	0	down	SPTLC1	serine palmitoyltransferase, long chain base subunit 1
ou574qKzXvvfHR33TA	1527.76	0.7747	0	0	down	CXCL6	chemokine (C-X-C motif) ligand 6 (granulocyte chemotactic protein 2)
ceuCp9B7QF0gQOTypc	1529.59	0.7562	0	0	down	DNALI1	dynein, axonemal, light intermediate chain 1
op5HqlARINJAiiFOR4	1531.3	0.7901	0	0	down	LOC376156	similar to 60S ribosomal protein L11 (LOC376156), mRNA.
NRXhjhaoglu5308.0k	1539.41	0.757	0	0	down	NEK11	NIMA (never in mitosis gene a)- related kinase 11
KQpKCINTUXd6EsOuSQ	1540.29	0.7821	0	0	down	PTPRZ1	protein tyrosine phosphatase, receptor-type, Z polypeptide 1
96J7vRHg.qtDc.VUV0	1540.51	0.7933	0	0	down	PLEKHH1	pleckstrin homology domain containing, family H (with MyTH4 domain) member 1
EtiKq4IT90H3aWi.p4	1545.45	0.7726	0	0	down	TNFRSF25	tumor necrosis factor receptor superfamily, member 25 (TNFRSF25), transcript variant 7, mRNA.
9e.eSqOM_uL5QIJDEk	1560.96	0.7831	0	0	down	WSB1	WD repeat and SOCS box containing 1
HdUvciQ3EnvzuK5UEU	1565.89	0.7913	0	0	down	CPD	carboxypeptidase D
r7j5Th31d4UFQoEej4	1571.86	0.7595	0	0	down	DNAH7	dynein, axonemal, heavy chain 7
0Cf_Qh5aoBhXunuIC4	1590.05	0.774	0	0	down	PCDH17	protocadherin 17 (PCDH17), mRNA.
lliLSHjIRTKJYd.jOU	1590.24	0.7822	0	0	down	ALCAM	activated leukocyte cell adhesion molecule
rh7MWKTd5ZhTsSR51g	1596.8	0.7596	0	0	down	LOC374975	similar to Low-density lipoprotein receptor-related protein 2 precursor (Megalin) (Glycoprotein 330) (gp330) (LOC374975), mRNA.
TXq9CY9d5dJH_opQpI	1596.96	0.7974	0	0	down	ZNF578	zinc finger protein 578 (ZNF578), mRNA.
oeqlIUVT7U1__1uLX4	1597.41	0.7876	0	0	down	KIAA0397	KIAA0397 gene product (KIAA0397), mRNA.
rjT1PEdSXqRSgYB290	1599.71	0.7921	0	0	down	ZNF160	zinc finger protein 160
lkefVcIe4XXoKeiRB4	1609.13	0.7831	0	0	down	LOC338799	hypothetical protein LOC338799 (LOC338799), mRNA.
3qoqeXgBTU3ugOEmqA	1609.49	0.7863	0	0	down	ATP1A1	ATPase, Na+/K+ transporting, alpha 1 polypeptide
Z4rRF2pF6HXpQ0KflQ	1612.36	0.7515	0	0	down	SSBP4	single stranded DNA binding protein 4
QV3MwysUWMOc8lQFuo	1615.94	0.7827	0	0	down	RBBP4	retinoblastoma binding protein 4
frgKc_pK.o5N50hx90	1618.36	0.7683	0	0	down	PCBP2	poly(rC) binding protein 2
Nyg7UU4H4xtbu1SOe0	1627.41	0.7447	0	0	down	SCD	stearoyl-CoA desaturase (delta-9-desaturase)
oUTVEA6V_ukkMiQK8U	1630.62	0.7731	0	0	down	KIAA1377	KIAA1377 protein (KIAA1377), mRNA.
iqOBEveesjO8ohnkBY	1635.11	0.7993	0	0	down	CLK4	CDC-like kinase 4
l5vquKV0fTWmHJFm1o	1636.3	0.7194	0	0	down	RPLP1	ribosomal protein, large, P1
iJpp05ew1Sh.rKUIQk	1637.53	0.7658	0	0	down	DAPP1	dual adaptor of phosphotyrosine and 3-phosphoinositides
uUUZ4rZOZYkYhDjkT8	1639.88	0.793	0	0	down	LOC400749	similar to RIKEN cDNA 1700025K23 (LOC400749), mRNA.
ocfoqSK6ijp_JUw05Q	1641.78	0.7864	0	0	down	FLJ12409	hypothetical protein FLJ12409 (FLJ12409), mRNA.
Et5dx7t0TRTsgg6mxI	1648.91	0.7803	0	0	down	NELL2	NEL-like 2 (chicken)
QgnE.X17neh55X7VYo	1657.72	0.7938	0	0	down	C14orf66	chromosome 14 open reading frame 66 (C14orf66), mRNA.
QX5HtcGnSU15EXEVG4	1657.9	0.7927	0	0	down	MUC5B	mucin 5, subtype B, tracheobronchial (MUC5B), mRNA.
EdGXy.gEj3Ua61UAR4	1658.78	0.7895	0	0	down	TTC3	tetratricopeptide repeat domain 3
iXVSKgkoOKUALuT6Mo	1660.8	0.7879	0	0	down	ACCN2	amiloride-sensitive cation channel 2, neuronal
fqdFKeenWsU7AXKCsA	1664.62	0.7963	0	0	down	EGFL3	EGF-like-domain, multiple 3 (EGFL3), mRNA.
Nnlk4yQJ2GH.7BC66U	1665.28	0.7797	0	0	down	SPAG6	sperm associated antigen 6
0RQIdqIHoCnt6rfeHk	1667.03	0.7938	0	0	down	MBTPS1	membrane-bound transcription factor peptidase, site 1
6dk6SJC6gpUgjV8Qxc	1669.23	0.7917	0	0	down	DNCH2	dynein, cytoplasmic, heavy polypeptide 2 (DNCH2), mRNA.
fi6R4weuCXElNZUAt4	1671.59	0.7822	0	0	down	AHI1	Abelson helper integration site 1
02ouim_tegnh02iKgM	1675.66	0.7956	0	0	down	ADCY9	adenylate cyclase 9
xITddOw9KS86iVyKl4	1678.62	0.7927	0	0	down	SF3B1	splicing factor 3b, subunit 1, 155kDa
lSHqg50I7jqXrrEruE	1680.2	0.7993	0	0	down	POGZ	pogo transposable element with ZNF domain
xGX7ueg4q0WjsEeJFE	1680.39	0.752	0	0	down	ITLN1	intelectin 1 (galactofuranose binding)
xFqiUoOKaSWpb_p0IQ	1682.76	0.7619	0	0	down	GRIN3B	glutamate receptor, ionotropic, N-methyl-D-aspartate 3B (GRIN3B), mRNA.
3sNJ__y456UDrnSSuI	1699.53	0.7797	0	0	down	TOMM20	translocase of outer mitochondrial membrane 20 homolog (yeast)
uhk6QR6PS5K.oxN50g	1706.19	0.7839	0	0	down	LOC286157	similar to mCBP (LOC286157), mRNA.
WMFFLN1FUYIXV5Iwkk	1711.76	0.7742	0	0	down	C11orf16	chromosome 11 open reading frame 16
up0FXf0n3O676K56zY	1713.14	0.7763	0	0	down	STK36	serine/threonine kinase 36
uE6VkKEODUdE_SBD1g	1713.18	0.7793	0	0	down	NFIA	nuclear factor I/A
TbqlOX3u73su3qP5a4	1728.07	0.761	0.0001	0	down	TRPV4	transient receptor potential cation channel, subfamily V, member 4
uoCr1Ds8JDqefdVDXU	1729.11	0.7744	0.0001	0	down	DDX17	DEAD (Asp-Glu-Ala-Asp) box polypeptide 17
Tt0l_MCpLo_Xvva77g	1730.3	0.7971	0.0001	0	down	COL21A1	collagen, type XXI, alpha 1
osPUqf_ovgnoo8filI	1735.65	0.7986	0.0001	0	down	SLC4A8	solute carrier family 4, sodium bicarbonate cotransporter, member 8
fWd.toJ4kJ7p..UHW4	1737.18	0.7817	0.0001	0	down	CIRBP	cold inducible RNA binding protein
34kqEtP.wO._lqbrp0	1737.56	0.7934	0.0001	0	down	LRRFIP1	leucine rich repeat (in FLII) interacting protein 1
urRflUJ.Vd4MDFT4Hc	1744.37	0.7883	0.0001	0	down	GCLC	glutamate-cysteine ligase, catalytic subunit
otn6AHkgrnvme4pS4Q	1747.31	0.7762	0.0001	0	down	LOC375665	similar to RIKEN cDNA 1500016H10 (LOC375665), mRNA.
riYiIsbkRmRAIiAaEU	1750.93	0.7845	0.0001	0	down	ZFHX2	zinc finger homeobox 2 (ZFHX2), mRNA.
60Ykf1d_uXS.Xhc4BI	1751.65	0.7986	0.0001	0	down	MICA	MHC class I polypeptide-related sequence A
ERSiuc2RR7s.B5fuxI	1759.46	0.7825	0.0001	0	down	NOS2A	nitric oxide synthase 2A (inducible, hepatocytes) (NOS2A), transcript variant 2, mRNA.
rqE1IKFwCF7hy4ncp4	1763.32	0.7906	0.0001	0	down	LDHB	lactate dehydrogenase B
9YM69Sle93q._IiDAo	1770.17	0.7945	0.0001	0	down	LOC161291	hypothetical protein LOC161291 (LOC161291), mRNA.
BqhUlQt0kAeK_NKF0U	1775.82	0.7973	0.0001	0	down	TTC16	tetratricopeptide repeat domain 16
EN8mnnvr6qW1Z1wpKA	1779.35	0.7884	0.0001	0	down	RPL30	ribosomal protein L30
ZaCLXqaCin3s5_4AIE	1785.55	0.7956	0.0001	0	down	PCSK5	proprotein convertase subtilisin/kexin type 5
3mrvrj_yV95XwOfX6k	1796.01	0.7948	0.0001	0	down	DKFZP434C131	DKFZP434C131 protein (DKFZP434C131), mRNA.
EkvVE8CCF4g7NVAJuI	1813.35	0.7981	0.0001	0	down	HMGB1	high-mobility group box 1
Bd.xQoVlBOpZvZFAFs	1814.78	0.7996	0.0001	0	down	RPS17	ribosomal protein S17
rXCSvsyolrpKKCnv9E	1816.32	0.7812	0.0001	0	down	CGN	cingulin
uef3CUuK_K4iv5SL_0	1816.46	0.7882	0.0001	0	down	MGC18216	hypothetical protein MGC18216 (MGC18216), mRNA.
NVC.zqB6c9ftWkRfdM	1819.61	0.7956	0.0001	0	down	MYO5C	myosin VC
ro2fEXiGBxIEkbFIro	1834.71	0.7984	0.0001	0	down	SNRPN	small nuclear ribonucleoprotein polypeptide N
9Jlf5F1zdSrWWIlGP8	1835.11	0.7744	0.0001	0	down	LOC155340	similar to unc-93 homolog B1; unc93 (C.elegans) homolog B; unc-93 related protein (LOC155340), mRNA.
oKXUsXcKHcgLQiAiKo	1836.28	0.7874	0.0001	0	down	LOC387927	similar to BB049667 protein (LOC387927), mRNA.
finTpXsvKXp095F.Uo	1841.56	0.7936	0.0001	0	down	PIAS3	protein inhibitor of activated STAT, 3
oXuSYJ8m9NbsFZ00eg	1847.56	0.7873	0.0001	0	down	CAT	catalase
BkfXVOF8SwUx4_DVSo	1848.6	0.7866	0.0001	0	down	PFN2	profilin 2
rr6UXQ0UlCOvn_1FIo	1858.23	0.7918	0.0001	0	down	EFNB3	ephrin-B3
EVIo7S1QoUsnlNL_j0	1862.9	0.7936	0.0001	0	down	MGC40157	hypothetical protein MGC40157 (MGC40157), mRNA.
uVnHtvPjRN7uCUCVbo	1864.37	0.7832	0.0001	0	down	LIPA	lipase A, lysosomal acid, cholesterol esterase
lrVJF8VSh_t9BRTxV0	1876.13	0.7675	0.0001	0	down	DNAI1	dynein, axonemal, intermediate chain 1
TgnkE0HpMRNXuNOLek	1881.15	0.7963	0.0001	0	down	SERPINI2	serpin peptidase inhibitor, clade I (pancpin), member 2
HRpkVSHH1zA.deoBeU	1897.9	0.784	0.0001	0	down	PPP2CB	protein phosphatase 2 (formerly 2A), catalytic subunit, beta isoform (PPP2CB), mRNA.
oE6KFQSiluneOeJgnM	1913.01	0.7949	0.0001	0	down	CDK10	cyclin-dependent kinase 10
EO_elDCuUnnlbnrlPk	1929.97	0.7596	0.0001	0	down	RPLP0	ribosomal protein, large, P0
x_3etJXok6jbqAiiqg	1933.97	0.7652	0.0001	0	down	CROCC	ciliary rootlet coiled-coil, rootletin
uKoLgkElSegqbfeaIA	1960.85	0.7959	0.0002	0	down	LY6H	lymphocyte antigen 6 complex, locus H
EpQrkH19rbVg1q9NYQ	1986.1	0.7691	0.0002	0	down	RPL12	ribosomal protein L12
fSec5Eei1FMUCRgUh4	1987.71	0.7854	0.0002	0	down	TBC1D8	TBC1 domain family, member 8 (with GRAM domain) (TBC1D8), mRNA.
oXnH3quXt16DonookM	2006.18	0.7955	0.0002	0	down	SLC6A16	solute carrier family 6, member 16
W5Xk3qreD.6iSkM3go	2020.97	0.7945	0.0002	0	down	NEIL1	nei endonuclease VIII-like 1 (E. coli)
NFte8V1Ca1Ahx6PlCo	2026.77	0.7901	0.0002	0	down	FLJ23529	hypothetical protein FLJ23529 (FLJ23529), mRNA.
uWHooi8XEIl9NSiTUQ	2027.59	0.7976	0.0002	0	down	PILRB	paired immunoglobin-like type 2 receptor beta
04qL57w4ezIi6mUpJI	2035.21	0.7845	0.0002	0	down	PPOX	protoporphyrinogen oxidase
EpK80tfpIKlSVzX.ew	2048.41	0.7981	0.0002	0	down	C5orf4	chromosome 5 open reading frame 4 (C5orf4), mRNA.
0oJQbwfkpRuEwUVAiU	2067.95	0.7986	0.0003	0	down	NXF2	nuclear RNA export factor 2
WfUnriKKLyJ62.7jxU	2125.85	0.7757	0.0004	0	down	IDS	iduronate 2-sulfatase
Euip1UkUn.X9LL6yJ4	2159.49	0.7883	0.0005	0	down	SLB	selective LIM binding factor, rat homolog (SLB), mRNA.
QrDm7p4OpMFHun37nk	2215.32	0.7966	0.0006	0	down	TNFRSF19	tumor necrosis factor receptor superfamily, member 19
307WtmoBKmkC5iQKUA	2270.98	0.7948	0.0007	0	down	H2AFJ	H2A histone family, member J
Qn3nixRZAle4m3EhJ0	2374.84	0.7999	0.001	0	down	MORF4L2	mortality factor 4 like 2
