# Supplementary material for: Changes in transcriptome of native nasal epithelium expressing F508del-CFTR and intersecting data from comparable studies
Source: Respir Res. 2013 Mar 28;14(1):38. doi: 10.1186/1465-9921-14-38 (PMC3637641; doi:10.1186/1465-9921-14-38)
Supplement: Additional file 4 — Gene list from current study with relaxed cutoff (pfp<0.05). [file 1465-9921-14-38-S4.xlsx]

## Sheet: CLARKE NASAL UP-REG 
Gene list from current study (up-regulated in CF nasal cells) with relaxed cutoff (pfp<0.05)
Affy ID	Gene Symbol	Description	RP/Rsum	FC	pfp (FDR)	P-value		453 IDs
224559_at	MALAT1	Metastasis associated lung adenocarcinoma transcript 1 (non-coding RNA)	40.9348	7.6768	0	0		Ranked by RP statistic
206276_at	LY6D	Lymphocyte antigen 6 complex; locus D	56.1737	7.3948	0	0
BX485806_at	CD44	CD44 antigen (homing function and Indian blood group system)	95.9484	4.7249	0	0
232056_at	SCEL	Sciellin	96.1459	5.2512	0	0
205626_s_at	CALB1	Calbindin 1; 28kDa	113.81	4.4762	0	0
205159_at	CSF2RB	Colony stimulating factor 2 receptor; beta; low-affinity (granulocyte-macrophage)	128.752	5.7846	0.0007	0
T92444_at	CD36	CD36 antigen (collagen type I receptor; thrombospondin receptor)	130.887	3.9896	0.0006	0
235146_at	TMCC3	TRANSMEMBRANE AND COILED-COIL DOMAIN FAMILY 3 TMCC3	133.468	3.4825	0.0005	0
219759_at	LRAP	Leukocyte-derived arginine aminopeptidase	151.177	3.0034	0.0004	0
218804_at	TMEM16A	Transmembrane protein 16A	208.655	7.7038	0.0008	0
205403_at	IL1R2	Interleukin 1 receptor; type II	218.293	5.1628	0.0015	0
204952_at	C4.4A	GPI-anchored metastasis-associated protein homolog	225.162	3.7687	0.0013	0
205832_at	CPA4	Carboxypeptidase A4	230.205	4.2249	0.0015	0
1553177_at	EAT2	SH2 domain-containing molecule EAT2	233.323	5.0875	0.0014	0
205269_at	LCP2	Lymphocyte cytosolic protein 2 (SH2 domain containing leukocyte protein of 76kDa)	248.145	3.036	0.0012	0
242836_at	ATP1B3	ATPASE, NA+/K+ TRANSPORTING, BETA 3 POLYPEPTIDE ATP1B3	260.172	3.4766	0.0012	0
AW629339_at	MAD	MAX dimerization protein 1	266.097	3.6772	0.0011	0
219508_at	GCNT3	Glucosaminyl (N-acetyl) transferase 3; mucin type	270.245	3.3158	0.0011	0
205624_at	CPA3	Carboxypeptidase A3 (mast cell)	270.903	8.9731	0.001	0
219410_at	TMEM45A	TRANSMEMBRANE PROTEIN 45A TMEM45A	292.692	2.9727	0.0016	0
217528_at	CLCA2	Chloride channel; calcium activated; family member 2	293.975	2.7729	0.0017	0
209301_at	CA2	Carbonic anhydrase II	295.293	7.7772	0.0017	0
213524_s_at	G0S2	Putative lymphocyte G0/G1 switch gene	295.615	3.095	0.0015	0
AI821390_at	LIMK2	LIM domain kinase 2	297.851	3.5725	0.0015	0
224588_at	XIST	X (inactive)-specific transcript	304.507	2.2588	0.0017	0
BM971476_at	ACTR3	ARP3 actin-related protein 3 homolog (yeast)	319.644	3.2225	0.0019	0
204959_at	MNDA	Myeloid cell nuclear differentiation antigen	330.553	4.0938	0.0019	0
227671_at	XIST	X (inactive)-specific transcript	338.596	2.635	0.0019	0
205034_at	CCNE2	Cyclin E2	341.673	2.6048	0.0019	0
CA439223_at	CAMK2D	Calcium/calmodulin-dependent protein kinase (CaM kinase) II delta	342.865	2.8764	0.0018	0
205513_at	TCN1	Transcobalamin I (vitamin B12 binding protein; R binder family)	345.943	3.2267	0.0021	0
204580_at	MMP12	Matrix metalloproteinase 12 (macrophage elastase)	349.071	3.6782	0.0021	0
233675_s_at	LOC374491	TPTE and PTEN homologous inositol lipid phosphatase pseudogene	359.877	2.2941	0.0021	0
200632_s_at	NDRG1	N-myc downstream regulated gene 1	363.327	2.657	0.0022	0
227449_at	EPHA4	EPH receptor A4	364.2	2.9392	0.0022	0
213703_at	LOC150759	Hypothetical protein LOC150759	365.384	2.9586	0.0021	0
205239_at	AREG	Amphiregulin (schwannoma-derived growth factor); amphiregulin	368.048	3.5812	0.0022	0
220232_at	SCD4	Stearoyl-CoA desaturase 4	368.512	2.9651	0.0021	0
209125_at	KRT6A	Human 56k cytoskeletal type II keratin mRNA.	374.538	5.156	0.0022	0
205442_at	MFAP3L	MICROFIBRILLAR-ASSOCIATED PROTEIN 3-LIKE MFAP3L	399.202	2.8075	0.0025	0
BU607793_at	NS3TP2	HCV NS3-transactivated protein 2	401.492	2.7253	0.0025	0
220267_at	KRT24	Keratin 24	403.874	5.1136	0.0026	0
223809_at	RGS18	Regulator of G-protein signalling 18	404.949	3.1114	0.0027	0
1556773_at	PTHLH	Parathyroid hormone-like hormone	407.985	5.6303	0.0026	0
201667_at	GJA1	Gap junction protein; alpha 1; 43kDa (connexin 43)	412.882	3.359	0.0029	0
204475_at	MMP1	Matrix metalloproteinase 1 (interstitial collagenase)	421.358	2.4958	0.0033	0
204007_at	FCGR3A	Fc fragment of IgG; low affinity IIIb; receptor for (CD16)	427.289	4.0121	0.0034	0
202912_at	ADM	Adrenomedullin	431.171	2.8915	0.0034	0
205694_at	TYRP1	Tyrosinase-related protein 1	431.756	3.0255	0.0034	0
219947_at	CLECSF6	C-type (calcium dependent; carbohydrate-recognition domain) lectin; superfamily member 6	435.53	2.7476	0.0035	0
203240_at	FCGBP	Fc fragment of IgG binding protein	438.629	3.4676	0.0035	0
238536_at	LOC286272	Transcribed locus	440.374	2.4299	0.0034	0
236429_at	ZNF83	ZINC FINGER PROTEIN 83 (HPF1) ZNF83	441.216	3.8437	0.0034	0
235412_at	ARHGEF7	Rho guanine nucleotide exchange factor (GEF) 7	442.861	2.3791	0.0034	0
206115_at	EGR3	Early growth response 3	444.203	4.4998	0.0033	0
202499_s_at	SLC2A3	Solute carrier family 2 (facilitated glucose transporter); member 3	445.448	3.3741	0.0033	0
243149_at	EIF4G3	Eukaryotic translation initiation factor 4 gamma; 3	446.024	3.1551	0.0033	0
225414_at	RNF149	Ring finger protein 149	450.083	2.5612	0.0032	0
BU689833_x_at	NFAT5	Nuclear factor of activated T-cells 5; tonicity-responsive	452.816	2.4855	0.0032	0
233025_at	PDZK3	PDZ domain containing 3	461.203	2.6949	0.0034	0
238029_s_at	SLC16A14	Solute carrier family 16 (monocarboxylic acid transporters); member 14	461.755	3.1837	0.0034	0
205014_at	FGFBP1	Fibroblast growth factor binding protein 1	467.051	2.9798	0.0034	0
227458_at	PDCD1LG1	Programmed cell death 1 ligand 1	472.394	3.3811	0.0036	0
228766_at	CD36	CD36 antigen (collagen type I receptor; thrombospondin receptor)	476.795	2.6553	0.0039	0
AI821390_x_at	LIMK2	LIM domain kinase 2	484.246	3.0127	0.0041	0
209351_at	KRT14	Keratin 14 (epidermolysis bullosa simplex; Dowling-Meara; Koebner)	493.823	3.7909	0.0043	0
BU742695_at	ITSN1	Intersectin 1 (SH3 domain protein)	498.969	2.6559	0.0045	0
209795_at	CD69	CD69 antigen (p60; early T-cell activation antigen)	501.718	2.4736	0.0045	0
205767_at	EREG	Epiregulin; epiregulin	508.038	2.6713	0.0047	0
BF448945_at	RBPMS	RNA binding protein with multiple splicing	508.382	3.147	0.0047	0
BM984854_at	DDX26	DEAD/H (Asp-Glu-Ala-Asp/His) box polypeptide 26	509.99	2.2914	0.0047	0
210095_s_at	IGFBP3	Insulin-like growth factor binding protein 3	512.543	2.1538	0.0047	0
205568_at	AQP9	Aquaporin 9	515.697	4.8812	0.0047	0
202388_at	RGS2	Regulator of G-protein signalling 2; 24kDa	519.865	2.5953	0.0048	0
206336_at	CXCL6	Chemokine (C-X-C motif) ligand 6 (granulocyte chemotactic protein 2); NM_002993	539.139	2.7723	0.0052	0
206114_at	EPHA4	EPH receptor A4	543.098	2.7443	0.0054	0
AA640416_at	7A5	Putative binding protein 7a5	546.438	2.5647	0.0055	0
205681_at	BCL2A1	BCL2-related protein A1; BFL-1	554.981	3.2392	0.0058	0
204533_at	CXCL10	Chemokine (C-X-C motif) ligand 10; NM_001565	555.795	1.6514	0.0058	0
207008_at	IL8RB	Interleukin 8 receptor; beta	557.673	4.2451	0.0059	0
BF849105_at	PAM	Peptidylglycine alpha-amidating monooxygenase	560.074	2.5779	0.006	0
215269_at	TMEM1	Transmembrane protein 1	560.286	2.2353	0.0059	0
238563_at	ABI1	Abl-interactor 1	562.169	2.384	0.0058	0
239487_at	DKFZP564F0522	DKFZP564F0522 protein	564.101	2.2411	0.0058	0
CA433267_x_at	SPRR2A	Small proline-rich protein 2A	565.556	3.2361	0.0058	0
BF846220_at	ACAA2	Acetyl-Coenzyme A acyltransferase 2 (mitochondrial 3-oxoacyl-Coenzyme A thiolase)	566.432	3.0855	0.0058	0
232231_at	RUNX2	Runt-related transcription factor 2	567.015	2.17	0.0058	0
BU688145_at	PRV1	Polycythemia rubra vera 1	569.814	2.3137	0.0059	0
218990_s_at	SPRR3	Small proline-rich protein 3	573.639	2.28	0.0061	0
219298_at	ECHDC3	Enoyl Coenzyme A hydratase domain containing 3	582.284	1.975	0.0062	0
226817_at	DSC2	Desmocollin 2	585.132	2.7328	0.0063	0
244753_at	ACTN4	Actinin; alpha 4	588.099	2.5508	0.0064	0
201197_at	AMD1	Adenosylmethionine decarboxylase 1	595.756	2.2318	0.0066	0
206529_x_at	SLC26A4	Solute carrier family 26; member 4	599.443	3.6127	0.0068	0
204438_at	MRC1	Mannose receptor; C type 1	603.147	4.083	0.0068	0
BU679134_at	CHES1	Checkpoint suppressor 1	603.802	2.6314	0.0068	0
227239_at	FAM126A	family with sequence similarity 126, member A	605.346	2.0515	0.0068	0
236313_at	CDKN2B	Cyclin-dependent kinase inhibitor 2B (p15; inhibits CDK4)	611.39	2.1181	0.0071	0
230170_at	OSM	Oncostatin M	611.626	2.7247	0.007	0
BU676022_at	C12orf36		615.267	3.0094	0.0072	0
215287_at	STRN	STRN	615.905	2.1932	0.0071	0
218963_s_at	KRT23	Keratin 23 (histone deacetylase inducible)	618.529	2.4984	0.0072	0
212588_at	PTPRC	Protein tyrosine phosphatase; receptor type; C	623.554	2.2944	0.0074	0
227265_at	FGL2	fibrinogen-like 2	624.67	2.1146	0.0073	0
242277_at	PHACTR2	Phosphatase and actin regulator 2	630.862	2.0516	0.0077	0
235094_at	TPM4	Tropomyosin 4	633.34	2.2231	0.0076	0
XM_010760_at	IL1B		642.565	4.1417	0.0083	0
225464_at	C14orf31	Chromosome 14 open reading frame 31	646.234	2.2149	0.0084	0
212097_at	CAV1	Caveolin 1; caveolae protein; 22kDa	646.387	2.4916	0.0084	0
BM976134_at	NEDD4L	Neural precursor cell expressed; developmentally down-regulated 4-like	651.381	2.7447	0.0086	0
219334_s_at	FLJ22833	Hypothetical protein FLJ22833	655.641	2.8994	0.0087	0
231199_at	MAK3	Mak3 homolog (S. cerevisiae)	657.003	2.3745	0.0087	0
241031_at	LOC145741	Hypothetical LOC145741	657.269	3.3151	0.0086	0
232116_at	TFCP2L4	Transcription factor CP2-like 4	663.339	2.3465	0.0088	0.0001
242447_at	C3orf70	chromosome 3 open reading frame 70	667.92	4.1207	0.0091	0.0001
225626_at	PAG	Phosphoprotein associated with glycosphingolipid-enriched microdomains; PAG phosphoprotein associated with GEMs Homo sapiens cDNA FLJ20673 fis; clone KAIA4464	672.321	2.0691	0.0094	0.0001
235157_at	PARP14	poly (ADP-ribose) polymerase family, member 14	673.219	2.542	0.0094	0.0001
1559332_at	CRIM1	Cysteine-rich motor neuron 1	674.48	2.4336	0.0094	0.0001
212012_at	D2S448	Melanoma associated gene	675.862	3.1582	0.0095	0.0001
229422_at	NRD1	Nardilysin (N-arginine dibasic convertase)	680.54	2.1425	0.0094	0.0001
202934_at	HK2	Hexokinase 2	682.919	2.3304	0.0094	0.0001
218542_at	C10orf3	Chromosome 10 open reading frame 3	683.664	2.2995	0.0094	0.0001
BC016281_at	BCL2A1	BCL2-related protein A1; BFL-1	683.93	3.0565	0.0093	0.0001
220745_at	IL19	Interleukin 19	687.173	4.1083	0.0094	0.0001
203108_at	RAI3	Retinoic acid induced 3	691.547	2.3736	0.0094	0.0001
243303_at	ECHDC1	Enoyl Coenzyme A hydratase domain containing 1	692.048	2.5443	0.0094	0.0001
205098_at	CCR1	Chemokine (C-C motif) receptor 1	697.396	3.2102	0.0096	0.0001
CA450399_s_at	HIST1H1C	Histone 1; H1c	697.852	1.9604	0.0095	0.0001
219148_at	TOPK	T-LAK cell-originated protein kinase	699.551	2.6234	0.0096	0.0001
243395_at	DAF	Decay accelerating factor for complement (CD55; Cromer blood group system)	700.318	2.721	0.0095	0.0001
236224_at	Rit1	Ras-like without CAAX 1	702.795	1.993	0.0097	0.0001
AI028664_at	GNAI1	Guanine nucleotide binding protein (G protein); alpha inhibiting activity polypeptide 1	702.873	2.7304	0.0096	0.0001
228698_at	SOX7	SRY (sex determining region Y)-box 7	707.372	2.0339	0.0099	0.0001
229934_at	LOC283567	hypothetical protein LOC283567	711.045	2.9063	0.0099	0.0001
205067_at	IL1B	Interleukin 1; beta	712.662	3.5426	0.01	0.0001
BU680062_at	HIST1H2AC	Histone 1; H2ac	714.037	1.913	0.01	0.0001
241775_at	SCFD1	Sec1 family domain containing 1	726.11	2.1806	0.0106	0.0001
238850_at	LOC645323	hypothetical LOC645323; microRNA 9-2	731.248	2.2252	0.0108	0.0001
241916_at	PLSCR1	Phospholipid scramblase 1	731.866	2.7669	0.0108	0.0001
232431_at	NR3C1	Nuclear receptor subfamily 3; group C; member 1 (glucocorticoid receptor)	734.185	2.688	0.011	0.0001
226395_at	Hook3	hook homolog 3 (Drosophila)	740.374	2.0503	0.0114	0.0001
203561_at	FCGR2A	Fc fragment of IgG; low affinity IIa; receptor for (CD32)	751.373	3.3251	0.0119	0.0001
AJ346786_s_at	IGF1R	Insulin-like growth factor 1 receptor	751.779	3.1757	0.0118	0.0001
221563_at	DUSP10	Dual specificity phosphatase 10	756.53	2.0062	0.0121	0.0001
243003_at	MLLT10	Myeloid/lymphoid or mixed-lineage leukemia (trithorax homolog; Drosophila); translocated to; 10	758.139	2.6784	0.0122	0.0001
212190_at	SERPINE2	Serine (or cysteine) proteinase inhibitor; clade E (nexin; plasminogen activator inhibitor type 1); member 2	758.455	2.7497	0.0122	0.0001
206953_s_at	LPHN2	Latrophilin 2	761.571	2.0171	0.0123	0.0001
202376_at	SERPINA3	Serine (or cysteine) proteinase inhibitor; clade A (alpha-1 antiproteinase; antitrypsin); member 3	761.85	2.6251	0.0122	0.0001
BU608030_at	ZNF234	Zinc finger protein 234	763.52	1.9187	0.0122	0.0001
BU682376_s_at	FCGR3A	Fc fragment of IgG; low affinity IIIb; receptor for (CD16)	765.305	4.2333	0.0123	0.0001
242784_at	ETS2	V-ets erythroblastosis virus E26 oncogene homolog 2 (avian)	765.774	2.3946	0.0123	0.0001
229434_at	HNRPD	Heterogeneous nuclear ribonucleoprotein D (AU-rich element RNA binding protein 1; 37kDa)	766.901	2.2336	0.0123	0.0001
CD365380_s_at	ETS2	V-ets erythroblastosis virus E26 oncogene homolog 2 (avian)	767.38	1.9667	0.0122	0.0001
204955_at	SRPX	Sushi-repeat-containing protein; X-linked	772.796	2.5781	0.0124	0.0001
226621_at	FGG	Fibrinogen; gamma polypeptide	774.203	2.3203	0.0124	0.0001
239243_at	ZNF638	Zinc finger protein 638	774.782	2.1668	0.0124	0.0001
T92188_at	MDS1	Myelodysplasia syndrome 1	778.258	2.349	0.0126	0.0001
BU678012_at	ZNF83	Zinc finger protein 83 (HPF1)	779.436	2.3154	0.0126	0.0001
BU607424_at	LYN	V-yes-1 Yamaguchi sarcoma viral related oncogene homolog	784.184	2.6955	0.013	0.0001
236703_at	NT5C2	5'-nucleotidase, cytosolic II	784.345	2.2795	0.0129	0.0001
206548_at	FLJ23556	Homo sapiens hypothetical protein FLJ23556 (FLJ23556); mRNA.	788.954	3.2363	0.013	0.0001
BG537613_at	B4GALT5	UDP-Gal:betaGlcNAc beta 1;4- galactosyltransferase; polypeptide 5	791.543	3.1973	0.0131	0.0001
228708_at	RAB27B	RAB27B; member RAS oncogene family	793.264	1.9317	0.0131	0.0001
BM978481_at	SSH2	Slingshot homolog 2 (Drosophila)	795.306	2.1206	0.0133	0.0001
203708_at	PDE4B	Phosphodiesterase 4B; cAMP-specific (phosphodiesterase E4 dunce homolog; Drosophila)	797.695	2.8496	0.0135	0.0001
204834_at	FGL2	Fibrinogen-like 2	799.69	2.315	0.0135	0.0001
225239_at	Neat1	non-protein coding RNA 84	801.001	1.8578	0.0135	0.0001
CA427298_at	PLAC4	Placenta-specific 4	805.66	2.6505	0.0139	0.0001
BU684411_at	PP	Pyrophosphatase (inorganic)	807.213	2.1868	0.014	0.0001
219795_at	SLC6A14	Solute carrier family 6 (neurotransmitter transporter); member 14	807.445	2.0802	0.0139	0.0001
242903_at	IFNGR1	Interferon gamma receptor 1; Homo sapiens interferon gamma receptor 1 (IFNGR1);mRNA	810.874	2.3944	0.0141	0.0001
236778_at	ATRX	Alpha thalassemia/mental retardation syndrome X-linked (RAD54 homolog; S. cerevisiae)	811.302	2.5652	0.0141	0.0001
BU608219_at	ZSWIM6	Zinc finger; SWIM domain containing 6	814.17	2.7053	0.0142	0.0001
230030_at	HS6ST2	heparan sulfate 6-O-sulfotransferase 2	814.269	2.5912	0.0141	0.0001
229723_at	TAGAP	T-cell activation GTPase activating protein	815.834	2.7174	0.0141	0.0001
202936_s_at	SOX9	SRY (sex determining region Y)-box 9 (campomelic dysplasia; autosomal sex-reversal)	817.308	2.0539	0.0142	0.0001
222881_at	HPSE	Heparanase	818.36	2.0639	0.0142	0.0001
201626_at	INSIG1	Insulin induced gene 1	820.197	1.9812	0.0143	0.0001
203535_at	S100A9	S100 calcium binding protein A9 (calgranulin B)	821.807	2.5475	0.0144	0.0001
AL704905_at	PTEN	Phosphatase and tensin homolog (mutated in multiple advanced cancers 1)	822.048	3.266	0.0143	0.0001
203923_s_at	CYBB	Cytochrome b-245; beta polypeptide (chronic granulomatous disease)	824.909	2.112	0.0144	0.0001
218313_s_at	GALNT7	UDP-N-acetyl-alpha-D-galactosamine:polypeptide N-acetylgalactosaminyltransferase 7 (GalNAc-T7)	826.326	1.9515	0.0144	0.0001
BQ182942_at	HDAC9	Histone deacetylase 9	827.75	3.1109	0.0144	0.0001
239131_at	ADNP	Activity-dependent neuroprotector	828.595	2.3638	0.0144	0.0001
225372_at	PP2135	PP2135 protein	833.199	2.0801	0.0146	0.0001
209865_at	SLC35A3	Solute carrier family 35 (UDP-N-acetylglucosamine (UDP-GlcNAc) transporter); member A3	834.247	1.9505	0.0146	0.0001
219382_at	SERTAD3	SERTA domain containing 3	836.006	1.9552	0.0147	0.0001
205959_at	MMP13	Matrix metalloproteinase 13 (collagenase 3)	836.033	1.9408	0.0146	0.0001
205372_at	PLAG1	Pleiomorphic adenoma gene 1	836.082	1.8937	0.0145	0.0001
207078_at	MED6	Mediator of RNA polymerase II transcription; subunit 6 homolog (yeast)	839.252	2.1027	0.0148	0.0001
202664_at	WASPIP	Wiskott-Aldrich syndrome protein interacting protein	840.538	1.9032	0.0148	0.0001
204748_at	PTGS2	Prostaglandin-endoperoxide synthase 2 (prostaglandin G/H synthase and cyclooxygenase); PTHS2: prostaglandin-endoperoxide synthase 2 2.59; COX-2	841.307	2.7338	0.0148	0.0001
207109_at	POU2F3	POU domain; class 2; transcription factor 3	844.548	2.0081	0.015	0.0001
205042_at	GNE	Glucosamine (UDP-N-acetyl)-2-epimerase/N-acetylmannosamine kinase	845.826	2.0702	0.0151	0.0002
206207_at	CLC	Charcot-Leyden crystal protein	846.202	12.2476	0.015	0.0002
237483_at	PLEKHA5	Pleckstrin homology domain containing; family A member 5	848.313	2.5153	0.0153	0.0002
227396_at	PTPRJ	protein tyrosine phosphatase, receptor type, J	852.386	1.9673	0.0155	0.0002
211906_s_at	SERPINB4	Serine (or cysteine) proteinase inhibitor; clade B (ovalbumin); member 4	852.549	3.297	0.0154	0.0002
202878_s_at	C1QR1	Complement component 1; q subcomponent; receptor 1	853.249	2.3531	0.0154	0.0002
1565886_at	TRPM7	Transient receptor potential cation channel; subfamily M; member 7	855.743	2.2705	0.0156	0.0002
207935_s_at	KRT13	Keratin 13	857.512	2.6071	0.0157	0.0002
212990_at	SYNJ1	Synaptojanin 1	862.456	1.9351	0.016	0.0002
240170_at	lsm12	LSM12 homolog (S. cerevisiae)	869.109	2.0055	0.0164	0.0002
CB242605_s_at	C21orf63	Chromosome 21 open reading frame 63	873.025	2.289	0.0166	0.0002
215392_at	USP3	Ubiquitin specific protease 3	876.4	2.2044	0.0168	0.0002
217518_at	FER1L3	Fer-1-like 3; myoferlin (C. elegans)	877.569	2.2415	0.0167	0.0002
243509_at	LOC256021	Hypothetical protein LOC256021	877.931	2.6484	0.0167	0.0002
235060_at	LOC23117	KIAA0220-like protein	877.933	2.2361	0.0166	0.0002
CD370595_at	GPR109A	G protein-coupled receptor 109A	879.504	2.3757	0.0166	0.0002
AA788859_at	ZSWIM6	Zinc finger; SWIM domain containing 6	883.976	2.5545	0.0169	0.0002
203234_at	UPP1	Uridine phosphorylase 1	888.533	2.2375	0.0173	0.0002
219728_at	TTID	Titin immunoglobulin domain protein (myotilin)	888.659	2.153	0.0172	0.0002
206349_at	LGI1	Leucine-rich; glioma inactivated 1	889.185	2.103	0.0172	0.0002
214370_at	S100A8	S100 calcium binding protein A8 (calgranulin A)	889.43	1.9919	0.0172	0.0002
228964_at	PRDM1	PR domain containing 1; with ZNF domain	897.048	1.9438	0.0178	0.0002
210772_at	FPRL1	Formyl peptide receptor-like 1	897.695	4.4206	0.0178	0.0002
204256_at	ELOVL6	ELOVL family member 6; elongation of long chain fatty acids (FEN1/Elo2; SUR4/Elo3-like; yeast)	898.133	1.9865	0.0178	0.0002
AK130181_at	SLC35C1	CDNA FLJ26671 fis; clone MPG03325	898.787	2.2301	0.0178	0.0002
233180_at	RNF152	Ring finger protein 152	898.805	1.9278	0.0177	0.0002
202869_at	OAS1	2';5'-oligoadenylate synthetase 1; 40/46kDa	901.668	1.9808	0.0179	0.0002
1559425_at	PRKCH	Protein kinase C; eta	905.292	2.2991	0.0181	0.0002
201642_at	IFNGR2	Interferon gamma receptor 2 (interferon gamma transducer 1)	906.767	1.9463	0.0181	0.0002
214070_s_at	ATP10B	ATPase; Class V; type 10B	910.165	2.0768	0.0184	0.0002
202514_at	DLG1	DKFZP586B0319 protein	910.412	2.102	0.0183	0.0002
218541_s_at	C8orf4	Chromosome 8 open reading frame 4	910.973	2.0385	0.0183	0.0002
202557_at	STCH	Stress 70 protein chaperone; microsome-associated; 60kDa	913.446	2.0485	0.0186	0.0002
217678_at	SLC7A11	Solute carrier family 7; (cationic amino acid transporter; y+ system) member 11	917.479	2.0401	0.0188	0.0002
200832_s_at	SCD	Stearoyl-CoA desaturase (delta-9-desaturase)	917.975	1.9665	0.0188	0.0002
229310_at	KBTBD9	Kelch repeat and BTB (POZ) domain containing 9	918.154	1.8648	0.0188	0.0002
201289_at	CYR61	Cysteine-rich; angiogenic inducer; 61	918.375	2.3172	0.0187	0.0002
BU608977_at	TGFBR2	Transforming growth factor; beta receptor II (70/80kDa)	920.922	1.9037	0.0188	0.0002
1569320_at	SP192	Hypothetical protein SP192	923.488	1.9134	0.0189	0.0002
204602_at	DKK1	Dickkopf homolog 1 (Xenopus laevis)	925.877	2.0388	0.0191	0.0002
205413_at	C11orf8	Chromosome 11 open reading frame 8	926.301	2.4197	0.019	0.0002
238429_at	FLJ33069	Hypothetical protein FLJ33069	928.588	2.0622	0.0192	0.0002
203471_s_at	PLEK	Pleckstrin	930.828	2.7308	0.0193	0.0002
209806_at	HIST1H2BK	Histone 1; H2bk	932.164	1.8038	0.0194	0.0002
235122_at	Hivep3	human immunodeficiency virus type I enhancer binding protein 3	934.191	1.8818	0.0194	0.0002
219980_at	FLJ21106	Hypothetical protein FLJ21106	934.34	2.0616	0.0194	0.0002
206032_at	DSC3	Desmocollin 3	939.332	1.9523	0.02	0.0002
221345_at	GPR43	G protein-coupled receptor 43	941.192	2.4814	0.0201	0.0002
205595_at	DSG3	Desmoglein 3 (pemphigus vulgaris antigen)	944.104	3.2574	0.0203	0.0002
242480_at	MYST3	MYST histone acetyltransferase (monocytic leukemia) 3	947.272	2.272	0.0205	0.0003
224826_at	KIAA1434	Hypothetical protein KIAA1434	948.978	1.8916	0.0206	0.0003
224325_at	FZD8	Frizzled homolog 8 (Drosophila)	951.016	2.1467	0.0207	0.0003
209773_s_at	RRM2	Ribonucleotide reductase M2 polypeptide	952.874	2.3014	0.0208	0.0003
204237_at	GULP1	GULP; engulfment adaptor PTB domain containing 1	953.593	1.9402	0.0208	0.0003
204614_at	SERPINB2	Serine (or cysteine) proteinase inhibitor; clade B (ovalbumin); member 2	958.195	1.6834	0.021	0.0003
240594_at	CDYL	chromodomain protein, Y-like	960.431	2.2329	0.021	0.0003
BU684206_s_at	SERPINA3	CDNA clone MGC:88254 IMAGE:4715335; complete cds	963.344	2.4195	0.0211	0.0003
225687_at	C20orf129	Chromosome 20 open reading frame 129	964.667	2.0922	0.0211	0.0003
221667_s_at	HSPB8	Heat shock 22kDa protein 8	968.64	2.056	0.0214	0.0003
205579_at	HRH1	Histamine receptor H1	970.616	2.2461	0.0215	0.0003
AI860145_x_at	LIPL3	Lipase-like; ab-hydrolase domain containing 3	975.54	1.983	0.0218	0.0003
AW235398_s_at	LY96	Lymphocyte antigen 96; Homo sapiens MD-2 proteoin (MD-2); mRNA	975.719	2.1182	0.0217	0.0003
227450_at	FLJ32115	Hypothetical protein FLJ32115	985.401	1.8767	0.0226	0.0003
W93278_at	FLJ21918	Hypothetical protein FLJ21918	986.015	2.071	0.0225	0.0003
244633_at	PIAS2	Protein inhibitor of activated STAT; 2	986.1	2.0212	0.0225	0.0003
221840_at	PTPRE	Protein tyrosine phosphatase; receptor type; E	987.964	2.2318	0.0225	0.0003
AI813972_at	LITAF	Lipopolysaccharide-induced TNF factor	989.281	3.2379	0.0226	0.0003
CB054710_at	SMURF2	SMAD specific E3 ubiquitin protein ligase 2	992.681	1.9696	0.0227	0.0003
AA608955_at	PIAS1	Protein inhibitor of activated STAT; 1	992.835	2.0938	0.0227	0.0003
229396_at	OVOL1	ovo-like 1(Drosophila)	994.489	1.829	0.0228	0.0003
207002_s_at	PLAGL1	Pleiomorphic adenoma gene-like 1	999.156	1.9356	0.0232	0.0003
AI285943_s_at	UCA1	Homo sapiens; Similar to unnamed HERV-H protein; clone IMAGE:3996038; mRNA	1000	1.6842	0.0233	0.0003
235925_at	TCF12	Transcription factor 12 (HTF4; helix-loop-helix transcription factors 4)	1008.39	2.2466	0.024	0.0003
212944_at	MRPS6	Mitochondrial ribosomal protein S6	1010.44	2.0468	0.0242	0.0003
203416_at	CD53	CD53 antigen	1010.57	2.0135	0.0241	0.0003
206561_s_at	AKR1B10	Aldo-keto reductase family 1; member B10 (aldose reductase)	1011.88	1.9283	0.0241	0.0003
228575_at	MGC34923	Hypothetical protein MGC34923	1016.04	1.8975	0.0244	0.0003
213938_at	CAST	CAZ-associated structural protein	1016.2	2.0752	0.0243	0.0003
220026_at	CLCA4	Chloride channel; calcium activated; family member 4	1021.5	2.0235	0.0248	0.0003
205185_at	SPINK5	Serine protease inhibitor; Kazal type 5	1024.65	2.6737	0.025	0.0003
213456_at	SOSTDC1	Sclerostin domain containing 1	1026.28	2.0177	0.0251	0.0004
1562497_at	MKL2	MKL/myocardin-like 2	1026.95	2.0736	0.0251	0.0004
202478_at	TRIB2	Tribbles homolog 2 (Drosophila)	1028.49	2.015	0.0252	0.0004
211742_s_at	EVI2B	Ecotropic viral integration site 2B	1028.62	1.9969	0.0251	0.0004
242837_at	sfrs4	splicing factor, arginine/serine-rich 4	1028.78	2.0667	0.0251	0.0004
AA827904_s_at	REL	V-rel reticuloendotheliosis viral oncogene homolog (avian); Homo sapiens v-rel avian reticuloendotheliosis viral oncogene	1031.78	1.8508	0.0251	0.0004
242405_at	MAML2	Mastermind-like 2 (Drosophila)	1033.42	2.3631	0.0252	0.0004
206110_at	HIST1H3H	Histone 1; H3h	1034.05	1.8047	0.0252	0.0004
205225_at	ESR1	Estrogen receptor 1	1036.59	1.8359	0.0255	0.0004
219569_s_at	TMEM22	Transmembrane protein 22	1037.06	1.9946	0.0255	0.0004
BU633690_at	HIST1H2AC	Histone 1; H2ac	1039.44	1.7019	0.0257	0.0004
202146_at	IFRD1	Interferon-related developmental regulator 1	1039.7	1.8405	0.0257	0.0004
AA737176_at	XPO4	Exportin 4	1041.53	1.8959	0.0258	0.0004
204236_at	FLI1	Friend leukemia virus integration 1	1043.12	1.7488	0.0259	0.0004
232174_at	EXT1	Exostoses (multiple) 1	1045.07	2.7282	0.026	0.0004
225021_at	ZNF532	Zinc finger protein 532	1046.57	1.7562	0.0261	0.0004
BM981604_at	PPP3CA	Protein phosphatase 3 (formerly 2B); catalytic subunit; alpha isoform (calcineurin A alpha)	1049.12	3.0551	0.0262	0.0004
205419_at	EBI2	Epstein-Barr virus induced gene 2 (lymphocyte-specific G protein-coupled receptor)	1049.99	2.0947	0.0262	0.0004
223590_at	DKFZp434I1610	Hypothetical protein DKFZp434I1610	1052.17	1.8048	0.0264	0.0004
202396_at	TCERG1	Transcription elongation regulator 1	1055.56	1.7732	0.0265	0.0004
217738_at	PBEF1	Pre-B-cell colony enhancing factor 1	1062.87	2.049	0.0271	0.0004
CA503068_at	PDZK3	PDZ domain containing 3	1062.91	1.8488	0.027	0.0004
201859_at	PRG1	Proteoglycan 1; secretory granule	1063.18	1.9771	0.027	0.0004
1552261_at	WFDC2	WAP four-disulfide core domain 2	1063.53	2.1717	0.0269	0.0004
203761_at	SLA	Src-like-adaptor	1067.17	2.3422	0.0274	0.0004
BM681137_s_at	CENTG2	Trinucleotide repeat containing 17	1070.2	2.4355	0.0276	0.0004
219481_at	TTC13	Tetratricopeptide repeat domain 13	1070.77	1.773	0.0275	0.0004
239946_at	KIAA0922	KIAA0922 protein	1074.41	2.4526	0.0279	0.0004
CA868436_at	MLL3	B melanoma antigen family; member 4	1074.73	2.1388	0.0278	0.0004
1552482_at	RAPH1	Ras association (RalGDS/AF-6) and pleckstrin homology domains 1	1075.77	1.975	0.0278	0.0004
240061_at	LOC54103	Hypothetical protein LOC54103	1075.83	2.0978	0.0278	0.0004
BQ001576_at	GBA3	Glucosidase; beta; acid 3 (cytosolic)	1076.45	1.8412	0.0278	0.0004
203323_at	CAV2	Caveolin 2	1079.51	1.7681	0.0279	0.0004
244845_at	FOXP1	Forkhead box P1	1091.86	1.9358	0.029	0.0005
219390_at	FKBP14	FK506 binding protein 14; 22 kDa	1092.38	1.8191	0.0291	0.0005
205105_at	MAN2A1	Mannosidase; alpha; class 2A; member 1	1093.08	1.7765	0.0291	0.0005
236192_at	Hook3	hook homolog 3 (Drosophila)	1095.69	1.8439	0.0293	0.0005
219024_at	PLEKHA1	Pleckstrin homology domain containing; family A (phosphoinositide binding specific) member 1	1095.99	1.9108	0.0293	0.0005
226886_at	GFPT1	Glutamine-fructose-6-phosphate transaminase 1	1097.71	1.8638	0.0294	0.0005
205404_at	HSD11B1	Hydroxysteroid (11-beta) dehydrogenase 1	1104.8	2.1409	0.0301	0.0005
206513_at	AIM2	Absent in melanoma 2	1105.4	1.6841	0.0301	0.0005
241751_at	OFD1	Oral-facial-digital syndrome 1	1106.03	1.9801	0.0301	0.0005
222717_at	SDPR	Serum deprivation response (phosphatidylserine binding protein)	1108.56	2.1175	0.0302	0.0005
211919_s_at	CXCR4	Chemokine (C-X-C motif) receptor 4	1116.91	2.0287	0.031	0.0005
BI491874_at	PTPRK	Protein tyrosine phosphatase; receptor type; K	1116.93	2.3386	0.031	0.0005
240798_at	CUX1	cut-like homeobox 1	1117.6	2.2927	0.031	0.0005
224866_at	MLSTD2	Male sterility domain containing 2	1118.65	1.7747	0.031	0.0005
222549_at	CLDN1	Claudin 1; Homo sapiens claudin 1 (CLDN 1); mRNA; CLDN1	1120.29	1.7433	0.0311	0.0005
206420_at	IGSF6	Immunoglobulin superfamily; member 6	1120.66	2.6488	0.031	0.0005
227502_at	LCHN	LCHN protein	1122.32	1.8006	0.0311	0.0005
236293_at	RHOH	Ras homolog gene family; member H	1125.38	2.1016	0.0313	0.0005
BX489434_at	ZFAND5	Full-length cDNA clone CS0DF030YH04 of Fetal brain of Homo sapiens (human)	1127.88	1.8073	0.0315	0.0005
209189_at	FOS	V-fos FBJ murine osteosarcoma viral oncogene homolog	1129.85	2.295	0.0316	0.0005
222529_at	MSCP	Mitochondrial solute carrier protein	1131.5	2.3245	0.0316	0.0005
201860_s_at	PLAT	Plasminogen activator; tissue	1137.19	1.7175	0.0321	0.0005
209606_at	PSCDBP	Pleckstrin homology; Sec7 and coiled-coil domains; binding protein	1138.72	1.9093	0.0322	0.0005
1552719_at	H63	H63 breast cancer expressed gene	1139.38	2.1276	0.0323	0.0005
228435_at	FEM1A	Fem-1 homolog a (C.elegans)	1140.4	1.7466	0.0323	0.0005
BU675174_at	ACACA	Acetyl-Coenzyme A carboxylase alpha	1142.27	1.976	0.0324	0.0005
218817_at	FLJ22649	Hypothetical protein FLJ22649 similar to signal peptidase SPC22/23	1144.08	1.9192	0.0325	0.0005
205220_at	GPR109B	G protein-coupled receptor 109B	1144.15	2.2636	0.0324	0.0005
229858_at	ANKRD17	Ankyrin repeat domain 17	1148.1	2.2759	0.0328	0.0006
231866_at	LNPEP	Leucyl/cystinyl aminopeptidase	1148.23	1.7391	0.0327	0.0006
218870_at	ARHGAP15	Rho GTPase activating protein 15	1148.4	1.7496	0.0327	0.0006
221245_s_at	DKFZP434E2135	Homo sapiens hypothetical protein DKFZp434E2135 (DKFZP434E2135); mRNA.	1152.64	1.8164	0.0329	0.0006
208886_at	H1F0	H1 histone family; member 0	1159.63	1.5651	0.0337	0.0006
210258_at	RGS13	Regulator of G-protein signalling 13	1161.01	2.4972	0.0337	0.0006
208937_s_at	ID1	Inhibitor of DNA binding 1; dominant negative helix-loop-helix protein	1161.7	1.8877	0.0337	0.0006
N58198_s_at	HSC20	J-type co-chaperone HSC20	1163.89	1.8343	0.0339	0.0006
204404_at	SLC12A2	Solute carrier family 12 (sodium/potassium/chloride transporters); member 2; Na/K/Cl co-transporter	1164.9	2.0107	0.0339	0.0006
BM975524_at	B4GALT5	UDP-Gal:betaGlcNAc beta 1;4- galactosyltransferase; polypeptide 5	1167.8	2.1636	0.0342	0.0006
W70067_at	FLJ41375		1168.71	1.7784	0.0341	0.0006
231227_at	WNT5A	Wingless-type MMTV integration site family; member 5A	1174.78	1.9176	0.0346	0.0006
235138_at	PUM2	Vacuolar protein sorting 35 (yeast)	1176.77	2.038	0.0348	0.0006
213701_at	Cep290	Centrosome protein cep290	1177.79	1.803	0.0349	0.0006
232363_at	PSIP1	PC4 and SFRS1 interacting protein 1	1178.29	2.0679	0.0348	0.0006
203690_at	TUBGCP3	Tubulin; gamma complex associated protein 3	1181.28	1.7778	0.0351	0.0006
BF061861_at	FLJ39739	FLJ39739 protein	1184.53	2.1286	0.0352	0.0006
221750_at	HMGCS1	3-hydroxy-3-methylglutaryl-Coenzyme A synthase 1 (soluble)	1184.62	1.7396	0.0351	0.0006
209373_at	BENE	BENE protein	1189.4	1.7655	0.0356	0.0006
231747_at	CYSLTR1	Cysteinyl leukotriene receptor 1	1191.37	1.6262	0.0357	0.0006
236462_at	YEATS2	YEATS domain containing 2	1193.34	2.1441	0.0358	0.0006
BU677593_at	Gup1	GRINL1A complex upstream protein	1196.76	1.7011	0.0361	0.0006
232138_at	MBNL2	Muscleblind-like 2 (Drosophila)	1198.26	1.9683	0.0363	0.0007
202948_at	IL1R1	Interleukin 1 receptor; type I	1199.25	1.7845	0.0363	0.0007
1563497_at	USP25	Ubiquitin specific protease 25	1202.76	2.0318	0.0367	0.0007
200931_s_at	VCL	Vinculin	1206.42	1.7444	0.0369	0.0007
230395_at	DREV1	DORA reverse strand protein 1	1206.85	1.8022	0.0369	0.0007
1559491_at	CENTG2	Trinucleotide repeat containing 17	1207.93	2.9161	0.0369	0.0007
203821_at	DTR	Diphtheria toxin receptor (heparin-binding epidermal growth factor-like growth factor); HB-EGF	1211.16	2.4263	0.0372	0.0007
AA482226_at	CTSC	Cathepsin C	1212.14	2.0257	0.0372	0.0007
242310_at	C1orf39	Chromosome 1 open reading frame 39	1215.01	2.0596	0.0376	0.0007
BM976430_at	SIAT1	Sialyltransferase 1 (beta-galactoside alpha-2;6-sialyltransferase)	1217.04	2.2638	0.0377	0.0007
228455_at	SLC16A4	Solute carrier family 16 (monocarboxylic acid transporters); member 4	1219.49	1.7814	0.0379	0.0007
242146_at	SNRPA1	Small nuclear ribonucleoprotein polypeptide A'	1221.46	1.8139	0.0379	0.0007
204435_at	KIAA0410	Homo sapiens KIAA0410 gene product (KIAA0410); mRNA.	1224.98	1.7395	0.0383	0.0007
228810_at	FLJ40432	Hypothetical protein FLJ40432	1227.06	1.7485	0.0386	0.0007
223502_s_at	TNFSF13B	Tumor necrosis factor (ligand) superfamily; member 13b	1236.21	1.9112	0.0395	0.0007
219112_at	RAPGEF6	KIAA1961 protein	1237.32	1.7179	0.0395	0.0007
226435_at	PAPLN	Papilin; proteoglycan-like sulfated glycoprotein	1237.59	1.8453	0.0394	0.0007
1553043_a_at	NKIR	NK inhibitory receptor precursor	1237.74	1.8447	0.0394	0.0007
207057_at	SLC16A7	Solute carrier family 16 (monocarboxylic acid transporters); member 7	1238.07	1.7949	0.0394	0.0008
201761_at	MTHFD2	Methylene tetrahydrofolate dehydrogenase (NAD+ dependent); methenyltetrahydrofolate cyclohydrolase	1238.34	1.8215	0.0392	0.0008
224800_at	WDFY1	WD repeat and FYVE domain containing 1	1238.65	1.6917	0.0391	0.0008
237107_at	PRKRA	Protein kinase; interferon-inducible double stranded RNA dependent activator	1238.87	1.7798	0.0391	0.0008
221208_s_at	FLJ23342	Hypothetical protein FLJ23342	1242.14	1.7649	0.0394	0.0008
219793_at	SNX16	Sorting nexin 16	1243.46	1.9439	0.0395	0.0008
1559739_at	CHPT1	Choline phosphotransferase 1	1244.22	2.0544	0.0396	0.0008
238902_at	LOC115294	Similar to hypothetical protein FLJ10883	1247.43	1.8456	0.0398	0.0008
218940_at	C14orf138	Chromosome 14 open reading frame 138	1248.31	1.7075	0.0399	0.0008
213056_at	FRMD4B	FERM domain containing 4B	1249.09	1.7134	0.0398	0.0008
226135_at	TAF11	TAF11 RNA polymerase II; TATA box binding protein (TBP)-associated factor; 28kDa	1253.98	1.7019	0.0402	0.0008
239264_at	SEC8L1	SEC8-like 1 (S. cerevisiae)	1256.35	2.1825	0.0404	0.0008
204174_at	ALOX5AP	Arachidonate 5-lipoxygenase-activating protein	1257.53	2.0758	0.0405	0.0008
221872_at	RARRES1	Retinoic acid receptor responder (tazarotene induced) 1	1258.36	1.7092	0.0405	0.0008
CA433871_at	MUC2	Mucin 2; intestinal/tracheal	1261.66	1.814	0.0408	0.0008
225540_at	MAP2	Microtubule-associated protein 2	1262.55	4.8546	0.0408	0.0008
231853_at	TUBD1	Tubulin; delta 1	1262.59	1.77	0.0408	0.0008
AA548535_at	SMURF1	SMAD specific E3 ubiquitin protein ligase 1	1263.82	2.4505	0.0409	0.0008
238673_at	SAMD12	sterile alpha motif domain containing 12	1268.03	1.7379	0.0413	0.0008
222371_at	PIAS1	Protein inhibitor of activated STAT; 1	1268.18	2.496	0.0413	0.0008
205009_at	TFF1	Trefoil factor 1 (breast cancer; estrogen-inducible sequence expressed in)	1269.13	1.8729	0.0413	0.0008
229927_at	LEMD1	LEM domain containing 1	1270.09	1.7303	0.0414	0.0008
BQ009593_at	LOC151878	Hypothetical protein LOC151878	1271.65	2.149	0.0415	0.0008
237289_at	CREB1	CAMP responsive element binding protein 1	1272.09	1.7512	0.0415	0.0008
209681_at	SLC19A2	Solute carrier family 19 (thiamine transporter); member 2	1275.59	1.7259	0.0417	0.0008
239660_at	KIAA1272	KIAA1272 protein	1276.5	2.0462	0.0417	0.0008
225412_at	FLJ14681	Hypothetical protein FLJ14681	1276.77	1.7607	0.0417	0.0008
205844_at	VNN1	Vanin 1	1276.98	2.3502	0.0416	0.0008
207655_s_at	BLNK	B-cell linker	1277.2	1.7666	0.0415	0.0008
211362_s_at	SERPINB13	Serine (or cysteine) proteinase inhibitor; clade B (ovalbumin); member 13	1277.54	2.44	0.0415	0.0008
CB850510_at	EPLIN	Epithelial protein lost in neoplasm beta	1277.77	1.9743	0.0414	0.0008
CA431173_s_at	LOC220729	CDNA clone IMAGE:3346533; containing frame-shift errors	1279.38	1.8785	0.0415	0.0009
221760_at	MAN1A1	Mannosidase; alpha; class 1A; member 1	1284.44	1.7554	0.0422	0.0009
1558220_at	SDHAL2	Succinate dehydrogenase complex; subunit A; flavoprotein-like 2	1284.5	1.7913	0.0421	0.0009
CB243836_at	TOP2B	Topoisomerase (DNA) II beta 180kDa	1290.21	2.0729	0.0427	0.0009
1569003_at	VMP1	Likely ortholog of rat vacuole membrane protein 1	1290.66	1.836	0.0426	0.0009
224566_at	Neat1	non-protein coding RNA 84	1298.75	1.6859	0.0435	0.0009
236513_at	PRELID2	PRELI domain containing 2	1299.11	1.7285	0.0435	0.0009
239629_at	CFLAR	CASP8 and FADD-like apoptosis regulator	1302.13	2.0128	0.0438	0.0009
232528_at	UBE2E3	Ubiquitin-conjugating enzyme E2E 3 (UBC4/5 homolog; yeast)	1302.18	1.8807	0.0437	0.0009
200670_at	XBP1	X-box binding protein 1	1304.67	1.7404	0.044	0.0009
AA570541_at	RNF19	Ring finger protein 19	1304.69	2.3452	0.0439	0.0009
239212_at	C6orf93	Chromosome 6 open reading frame 93	1305.55	1.7772	0.0439	0.0009
241616_at	DAF	Decay accelerating factor for complement (CD55; Cromer blood group system)	1305.78	2.2644	0.0439	0.0009
226841_at	DTX4	Deltex 4 homolog (Drosophila)	1305.95	1.6572	0.0438	0.0009
226203_at	MYO9A	Myosin IXA	1307.9	1.7018	0.0439	0.0009
201884_at	CEACAM5	Carcinoembryonic antigen-related cell adhesion molecule 5	1309.32	1.7344	0.044	0.0009
241891_at	DOCK8	Dedicator of cytokinesis 8	1314.99	2.0027	0.0446	0.001
232151_at	Macc1	metastasis associated in colon cancer 1	1318.17	1.6144	0.0449	0.001
213796_at	SPRR1A	Small proline-rich protein 1A	1318.24	1.731	0.0448	0.001
241460_at	RPS6KA3	Ribosomal protein S6 kinase; 90kDa; polypeptide 3	1319.47	2.0279	0.0449	0.001
BU752987_at	BCAS3	Breast carcinoma amplified sequence 3	1319.66	2.4415	0.0448	0.001
230077_at	LOC220729	succinate dehydrogenase complex, subunit A, flavoprotein pseudogene	1321.91	1.8353	0.0449	0.001
BG538567_s_at	MYCPBP	C-myc promoter binding protein	1325.24	1.686	0.0453	0.001
205816_at	ITGB8	Integrin; beta 8	1326.03	1.8165	0.0453	0.001
223261_at	POLK	Polymerase (DNA directed) kappa	1327.4	1.6724	0.0454	0.001
235613_at	IQWD1	Glycine cleavage system protein H (aminomethyl carrier)	1327.56	2.0574	0.0453	0.001
201603_at	PPP1R12A	Protein phosphatase 1; regulatory (inhibitor) subunit 12A	1330.47	1.7232	0.0455	0.001
238017_at	RDH-E2	Retinal short chain dehydrogenase reductase	1337.09	1.8138	0.0461	0.001
BQ446218_at	CDC42	Cell division cycle 42 (GTP binding protein; 25kDa)	1337.11	1.9405	0.046	0.001
242121_at	RLIM	ring finger protein, LIM domain interacting; similar to ring finger protein (C3H2C3 type) 6	1338.51	2.0247	0.0462	0.001
225786_at	FAM36A	Family with sequence similarity 36; member A	1338.74	1.7103	0.0461	0.001
227014_at	LOC57168	Similar to aspartate beta hydroxylase (ASPH)	1342.99	1.6834	0.0466	0.001
222040_at	HNRPA1	Heterogeneous nuclear ribonucleoprotein A1	1346.01	1.639	0.0467	0.001
238119_at	C2orf33	Chromosome 2 open reading frame 33	1350.46	1.752	0.0472	0.0011
225726_s_at	PLEKHH1	Pleckstrin homology domain containing; family H (with MyTH4 domain) member 1	1351.13	1.6674	0.0472	0.0011
203180_at	ALDH1A3	Aldehyde dehydrogenase 1 family; member A3	1351.16	1.9824	0.0471	0.0011
210164_at	GZMB	Granzyme B (granzyme 2; cytotoxic T-lymphocyte-associated serine esterase 1)	1351.18	1.4118	0.0471	0.0011
W87544_at	IGF1R	Insulin-like growth factor 1 receptor	1353.81	3.1643	0.0473	0.0011
243256_at	MKNK1	MAP kinase interacting serine/threonine kinase 1	1356.82	2.0879	0.0477	0.0011
222582_at	PRKAG2	Protein kinase; AMP-activated; gamma 2 non-catalytic subunit	1358.87	1.6596	0.048	0.0011
BM971484_at	IRS1		1359.69	1.7616	0.048	0.0011
204942_s_at	ALDH3B2	Aldehyde dehydrogenase 3 family; member B2	1360.25	1.862	0.0481	0.0011
242013_at	BCL2L15	BCL2-like 15	1366.91	1.8519	0.0489	0.0011
203717_at	DPP4	Dipeptidylpeptidase 4 (CD26; adenosine deaminase complexing protein 2)	1370.05	4.3015	0.0493	0.0011
202859_x_at	IL8	Interleukin 8; Homo sapiens interleukin 8 (IL8);mRNA; IL-8: interleukin 8 2.22; NM_000584	1370.52	1.7093	0.0492	0.0011
242612_at	NPEPPS	Aminopeptidase puromycin sensitive	1373.44	1.7748	0.0497	0.0011
218796_at	C20orf42	Chromosome 20 open reading frame 42	1375.05	1.6471	0.0497	0.0011
225366_at	PGM2	Phosphoglucomutase 2	1375.5	1.919	0.0497	0.0011

## Sheet: CLARKE NASAL DOWN-REG
Gene list from current study (down-regulated in CF nasal cells) with relaxed cutoff (pfp<0.05)
Affy ID	Gene Symbol	Description	RP/Rsum	FC	pfp (FDR)	P-value		642 IDs
BM974577_s_at	PROS1	Protein S (alpha)	63.8299	0.2364	0	0		Ranked by RP statistic
BU686961_s_at	C1orf141	Hypothetical gene supported by BC047053	73.5045	0.3219	0	0
207808_s_at	PROS1	Protein S (alpha)	74.3653	0.248	0	0
210262_at	CRISP2	Cysteine-rich secretory protein 2	80.1733	0.3139	0	0
210445_at	FABP6	Fatty acid binding protein 6; ileal (gastrotropin)	93.087	0.2725	0	0
206243_at	TIMP4	Tissue inhibitor of metalloproteinase 4	93.6026	0.2592	0	0
202075_s_at	PLTP	Phospholipid transfer protein	95.7258	0.2686	0	0
226281_at	DNER	Delta-notch-like EGF repeat-containing transmembrane	102.494	0.2611	0	0
205081_at	CRIP1	Cysteine-rich protein 1 (intestinal)	105.532	0.2643	0	0
AW292470_at	TIMP4	Tissue inhibitor of metalloproteinase 4	108.258	0.2669	0	0
206504_at	CYP24A1	Cytochrome P450; family 24; subfamily A; polypeptide 1	110.742	0.4191	0	0
CA314455_at	TCTEX1D4	Similar to hypothetical protein 4833401D15	121.971	0.2675	0	0
BM978817_at	FTO	Fatso	133.611	0.2342	0	0
203290_at	HLA-DQA1	Major histocompatibility complex; class II; DQ alpha 1	136.79	0.4233	0	0
1558217_at	SLFN13	LIKLEY ORTHOLOG OF MOUSE SCHLAFEN 10 SLFN13	144.365	0.297	0	0
205725_at	SCGB1A1	Secretoglobin; family 1A; member 1 (uteroglobin)	145.259	0.2917	0	0
BM973032_at	C20orf28	Chromosome 20 open reading frame 28	152.3	0.2656	0	0
204041_at	MAOB	Monoamine oxidase B	158.644	0.3277	0	0
229976_at	C9orf18	Chromosome 9 open reading frame 18	164.26	0.2902	0	0
1568606_at	FLJ46266	FLJ46266 protein	165.752	0.2789	0	0
205186_at	DNALI1	Dynein; axonemal; light intermediate polypeptide 1	166.15	0.2889	0	0
218876_at	CGI-38	Brain specific protein	168.12	0.2842	0	0
204743_at	NP25	Neuronal protein	171.729	0.2535	0	0
223253_at	UCC1	Upregulated in colorectal cancer gene 1	175.551	0.2483	0	0
1559333_at	SRGAP3	SLIT-ROBO RHO GTPASE ACTIVATING PROTEIN 3 SRGAP3	175.948	0.3517	0	0
230601_s_at	LRRC46	LEUCINE RICH REPEAT CONTAINING 46 LRRC46	177.377	0.3301	0	0
238327_at	Odf3b	Similar to MGC52679 protein	183.392	0.2884	0	0
204545_at	PEX6	Peroxisomal biogenesis factor 6	187.219	0.3516	0	0
CD368074_at	FLJ90538	CDNA FLJ90538 fis; clone OVARC1000208; weakly similar to Human calcium-dependent group X phospholipase A2 mRNA.	187.581	0.2583	0	0
229012_at	C9orf24	Chromosome 9 open reading frame 24	187.649	0.2962	0	0
CB853843_s_at	C6orf206	Chromosome 6 open reading frame 206	188.601	0.3309	0	0
206465_at	BG1	Lipidosin	196.506	0.2965	0	0
205714_s_at	ZMYND10	Zinc finger; MYND domain containing 10	198.955	0.2973	0	0
208607_s_at	SAA2	Serum amyloid A2	203.676	0.4977	0	0
BM969509_s_at	GRCA	Gene rich cluster; A gene	208.554	0.2944	0	0
202718_at	IGFBP2	Insulin-like growth factor binding protein 2; 36kDa	209.149	0.3071	0	0
230033_at	LOC352909	Similar to hypothetical testis protein from macaque	212.007	0.3325	0	0
236745_at	CCDC78	COILED-COIL DOMAIN CONTAINING 78 CCDC78	226.643	0.3032	0.0001	0
CA313819_at	CDHR4	Similar to mouse fat 1 cadherin	230.369	0.3352	0.0001	0
1554545_at	APOBEC4	APOLIPOPROTEIN B MRNA EDITING ENZYME, CATALYTIC POLYPEPTIDE-LIKE 4 (PUTATIVE) APOBEC4	234.28	0.3205	0.0002	0
203413_at	NELL2	NEL-like 2 (chicken)	239.75	0.2601	0.0002	0
223623_at	ECRG4	Esophageal cancer related gene 4 protein	240.071	0.3798	0.0002	0
BU675016_at	PTGFR	Transcribed locus	241.66	0.3969	0.0002	0
AY158086_at	SEC14L3	SEC14-like 3 (S. cerevisiae)	244.642	0.3545	0.0003	0
220105_at	RTDR1	Rhabdoid tumor deletion region gene 1	247.543	0.3434	0.0003	0
220389_at	FLJ23514	Hypothetical protein FLJ23514	249.289	0.3142	0.0003	0
205830_at	CLGN	Calmegin	251.741	0.304	0.0004	0
229177_at	MGC45438	Hypothetical protein MGC45438	251.971	0.3352	0.0004	0
226424_at	CAPS	Calcyphosine	253.045	0.3156	0.0004	0
BU676268_x_at	SAA1	Serum amyloid A1	253.406	0.5416	0.0004	0
BM983866_at	REPS1	RALBP1 associated Eps domain containing 1	256.532	0.3045	0.0004	0
202017_at	EPHX1	Epoxide hydrolase 1; microsomal (xenobiotic)	256.547	0.3711	0.0004	0
219970_at	GIPC2	PDZ domain protein GIPC2	259.805	0.3145	0.0004	0
231133_at	MGC16372	CG10958-like	264.082	0.3261	0.0003	0
239468_at	MKX	IROQUOIS HOMEOBOX PROTEIN-LIKE 1 MKX	271.495	0.412	0.0004	0
1552326_a_at	CCDC11	HypothCOILED-COIL DOMAIN CONTAINING 11 CCDC11 etical protein FLJ32743	274.931	0.3663	0.0004	0
230096_at	MSH5	MutS homolog 5 (E. coli)	276.586	0.3271	0.0005	0
223609_at	ROPN1L	Ropporin 1-like	280.598	0.3583	0.0005	0
1553794_at	STOML3	Stomatin (EPB72)-like 3	281.127	0.3345	0.0005	0
239500_at	EFCAB1	Transcribed locus	282.099	0.3338	0.0005	0
223284_at	KLP1	K562 cell-derived leucine-zipper-like protein 1	284.315	0.325	0.0005	0
243884_at	MGC40178	Hypothetical protein MGC40178	287.962	0.3337	0.0005	0
BU676268_at	SAA1	Serum amyloid A1	291.224	0.5362	0.0005	0
BM983583_s_at	GPX3	Transcribed locus	294.409	0.3519	0.0005	0
239216_at	TEKT1	Tektin 1	294.923	0.338	0.0005	0
214204_at	PACRG	PARK2 co-regulated	295.979	0.3269	0.0005	0
229542_at	C20orf85	Chromosome 20 open reading frame 85	303.297	0.3592	0.0005	0
212681_at	EPB41L3	Erythrocyte membrane protein band 4.1-like 3	306.79	0.3252	0.0004	0
227716_at	SOC	Socius	306.851	0.363	0.0004	0
231472_at	FBXO15	F-box protein 15	307.458	0.3398	0.0004	0
204788_s_at	PPOX	Protoporphyrinogen oxidase	310.313	0.3361	0.0004	0
235945_at	Srd5a2	Transcribed locus	311.753	0.3453	0.0004	0
220125_at	DNAI1	Dynein; axonemal; intermediate polypeptide 1	313.389	0.3766	0.0005	0
206815_at	SPAG8	Sperm associated antigen 8	313.539	0.4617	0.0005	0
1553202_at	STOX1	STORKHEAD BOX 1 STOX1	317.089	0.3308	0.0004	0
206076_at	B7	B7 gene	317.362	0.3609	0.0004	0
1552269_at	LOC128153	Hypothetical protein BC014608	325.384	0.3535	0.0005	0
BM978087_at	DKFZp434E2321	Hypothetical protein DKFZp434E2321	332.46	0.3625	0.0005	0
BU609006_at	MGC40178	Hypothetical protein MGC40178	334.253	0.3827	0.0005	0
236710_at	MGC34837	Hypothetical protein MGC34837	335.336	0.3184	0.0005	0
223636_at	ZMYND12	Zinc finger; MYND domain containing 12	335.928	0.3802	0.0006	0
236473_at	KIAA1345	KIAA1345 protein	346.937	0.3612	0.0008	0
229628_s_at	KIAA1529	KIAA1529	352.351	0.3639	0.0008	0
CB242668_at	LDLRAD1	Similar to Low-density lipoprotein receptor-related protein 2 precursor (Megalin) (Glycoprotein 330) (gp330)	355.137	0.3552	0.0008	0
212551_at	CAP2	CAP; adenylate cyclase-associated protein; 2 (yeast)	356.081	0.3698	0.0008	0
207177_at	PTGFR	Prostaglandin F receptor (FP)	357.329	0.4279	0.0008	0
BM976998_at	FLJ36004	Hypothetical protein FLJ36004	360.521	0.4232	0.0008	0
CA314725_at	DNAH6		361.748	0.3926	0.0008	0
BU607564_at	PPIL6		365.435	0.3381	0.0008	0
232984_at	HYDIN	Hydrocephalus inducing	365.559	0.3977	0.0008	0
CA430758_at	TTC7B	Tetratricopeptide repeat domain 7B	367.717	0.348	0.0008	0
CB241755_s_at	FAM166B	Hypothetical gene LOC138729	367.913	0.3982	0.0008	0
240857_at	DNAH9	Dynein; axonemal; heavy polypeptide 9	369.13	0.3879	0.0008	0
CB240986_at	ANKUB1	Hypothetical gene supported by AK098078	371.616	0.4523	0.0008	0
BU607845_at	KLHL13	Kelch-like 13 (Drosophila)	372.832	0.407	0.0008	0
219505_at	CECR1	Cat eye syndrome chromosome region; candidate 1	373.589	0.3703	0.0008	0
207490_at	TUBA4	Tubulin; alpha 4	374.076	0.3467	0.0008	0
1552950_at	C15orf26	Chromosome 15 open reading frame 26	375.335	0.3797	0.0008	0
CA944426_x_at	FLJ44290	FLJ44290 protein	384.369	0.3726	0.0009	0
220197_at	ATP6V0A4	ATPase; H+ transporting; lysosomal V0 subunit a isoform 4	390.173	0.3841	0.001	0
240275_at	ARMC3	Armadillo repeat containing 3	391.33	0.3856	0.001	0
239722_at	LOC134121	Hypothetical protein LOC134121	391.559	0.3611	0.001	0
224823_at	MYLK	Myosin; light polypeptide kinase	392.755	0.4158	0.001	0
233157_x_at	FLJ32926	Hypothetical protein FLJ32926	403.974	0.4379	0.0011	0
CA944426_at	FLJ44290	FLJ44290 protein	409.058	0.3743	0.0012	0
230687_at	SLC13A3	Solute carrier family 13 (sodium-dependent dicarboxylate transporter); member 3	410.713	0.3766	0.0012	0
228100_at	LOC128344	Hypothetical protein LOC128344	411.447	0.3907	0.0012	0
AI539727_at	SAC	Testicular soluble adenylyl cyclase	412.358	0.3406	0.0012	0
203815_at	GSTT1	Glutathione S-transferase theta 1	412.734	0.5849	0.0012	0
236418_at	FLJ36119	Hypothetical protein FLJ36119	413.994	0.3551	0.0012	0
BU609144_at	WDR65	Similar to CG4329-PA	415.841	0.3498	0.0012	0
207096_at	SAA4	Serum amyloid A4; constitutive	418.124	0.5268	0.0012	0
236909_at	LOC129881	Hypothetical LOC129881	418.568	0.3903	0.0012	0
225898_at	FLJ12953	Hypothetical protein FLJ12953 similar to Mus musculus D3Mm3e	419.934	0.3722	0.0012	0
226790_at	MOPT	Protein containing single MORN motif in testis	420.125	0.3884	0.0012	0
CA941289_at	RP26	Retinitis pigmentosa 26 (autosomal recessive)	420.37	0.3237	0.0012	0
BM976076_at	C10orf115	Chromosome 10 open reading frame 115	420.55	0.3744	0.0012	0
201313_at	ENO2	Enolase 2 (gamma; neuronal)	420.762	0.3664	0.0012	0
1561928_s_at	C3orf16	Chromosome 3 open reading frame 16	421.507	0.3729	0.0012	0
220308_at	NESG1	Nasopharyngeal epithelium specific protein 1	422.639	0.3589	0.0013	0
223924_at	DKFZP434H0115	Hypothetical protein DKFZp434H0115	422.783	0.353	0.0013	0
222068_s_at	LOC123872	Similar to RIKEN cDNA 4930457P18	426.397	0.4826	0.0013	0
241198_s_at	MGC13040	Hypothetical protein MGC13040	429.745	0.3787	0.0013	0
226872_at	RFX2	Regulatory factor X; 2 (influences HLA class II expression)	430.802	0.4016	0.0013	0
AW196755_at	NYD-SP14	NYD-SP14 protein	433.654	0.3685	0.0013	0
220636_at	DNAI2	Dynein; axonemal; intermediate polypeptide 2	434.412	0.4479	0.0013	0
231178_at	SPATA4	Spermatogenesis associated 4	435.216	0.3814	0.0014	0
203423_at	RBP1	Retinol binding protein 1; cellular	435.425	0.3845	0.0013	0
220361_at	FLJ12476	Hypothetical protein FLJ12476	436.226	0.3763	0.0013	0
238625_at	LOC199920	Hypothetical protein LOC199920	438.466	0.469	0.0013	0
X52973_s_at	CES1	Carboxylesterase 1 (monocyte/macrophage serine esterase 1)	440.882	0.3621	0.0013	0
204365_s_at	C2orf23	Chromosome 2 open reading frame 23	443.153	0.3848	0.0013	0
BU680724_at	FLJ44299	FLJ44299 protein	446.04	0.3723	0.0014	0
201909_at	RPS4Y1	Ribosomal protein S4; Y-linked 1	447.276	0.7078	0.0014	0
226253_at	MGC20806	Hypothetical protein MGC20806	457.908	0.4259	0.0015	0
221946_at	C9orf116	Chromosome 9 open reading frame 116	461.634	0.3797	0.0016	0
210033_s_at	SPAG6	Sperm associated antigen 6	462.054	0.3754	0.0016	0
230193_at	MGC33630	Hypothetical protein MGC33630	464.571	0.4674	0.0016	0
202415_s_at	HSPBP1	Hsp70-interacting protein	466.756	0.3878	0.0016	0
206398_s_at	CD19	CD19 antigen	468.806	0.3971	0.0016	0
BU682935_at	CXorf41	Chromosome X open reading frame 41	469.901	0.4193	0.0016	0
231565_at	MGC35043	Hypothetical protein MGC35043	474.502	0.4442	0.0017	0
237654_at	C14orf50	Chromosome 14 open reading frame 50	482.486	0.3773	0.0017	0
203954_x_at	CLDN3	Claudin 3	483.233	0.3611	0.0017	0
205899_at	CCNA1	Cyclin A1	484.892	0.574	0.0017	0
1552296_at	VMD2L2	Vitelliform macular dystrophy 2-like 2	486.837	0.5285	0.0017	0
220500_s_at	RABL2A	RAB; member of RAS oncogene family-like 2A	488.545	0.4121	0.0018	0
1553630_at	C10orf107	Chromosome 10 open reading frame 107	491.625	0.396	0.0018	0
238116_at	DNCL2B	Dynein; cytoplasmic; light polypeptide 2B	495.683	0.3981	0.0019	0
AW592751_s_at	PPP1R42	Similar to RIKEN cDNA 1700011J18	496.823	0.3421	0.002	0
243896_at	C10orf79	Chromosome 10 open reading frame 79	508.13	0.3643	0.0021	0
BM980476_at	FKBP6	FK506 binding protein 6; 36kDa	508.685	0.3474	0.0021	0
236085_at	MGC26610	Hypothetical protein MGC26610	509.318	0.3922	0.0021	0
239776_at	TMEM232	CDNA FLJ35903 fis; clone TESTI2009585	510.632	0.4509	0.0021	0
219182_at	CHST5	Carbohydrate (N-acetylglucosamine 6-O) sulfotransferase 5	511.509	0.4005	0.0021	0
239916_at	LOC146845	Hypothetical protein LOC146845	512.693	0.395	0.0021	0
230463_at	TIMP4	Tissue inhibitor of metalloproteinase 4	512.987	0.4013	0.0021	0
231914_at	NUDT14	Nudix (nucleoside diphosphate linked moiety X)-type motif 14	513.927	0.4737	0.0021	0
209406_at	BAG2	BCL2-associated athanogene 2	515.032	0.4158	0.0022	0
223866_at	ARMC2	Armadillo repeat containing 2	517.713	0.4019	0.0022	0
235273_at	DYX1C1	Dyslexia susceptibility 1 candidate 1	519.543	0.4063	0.0022	0
224735_at	MGC20446	Hypothetical protein MGC20446	520.053	0.3946	0.0022	0
212805_at	KIAA0367	KIAA0367	524.694	0.3678	0.0023	0
236320_at	FLJ33084	Hypothetical protein FLJ33084	525.355	0.4034	0.0023	0
210323_at	TEKT2	Tektin 2 (testicular)	527.556	0.3694	0.0024	0
1553684_at	PPIL6	Peptidylprolyl isomerase (cyclophilin)-like 6	528.649	0.4069	0.0023	0
1556711_at	FLJ40919	Hypothetical protein FLJ40919	530.333	0.4359	0.0024	0
218921_at	SIGIRR	Single Ig IL-1R-related molecule	532.166	0.4672	0.0024	0
231549_at	MGC35194	Hypothetical protein MGC35194	533.146	0.3867	0.0024	0
230093_at	Rsph1	radial spoke head 1 homolog (Chlamydomonas)	533.326	0.3895	0.0024	0
201348_at	GPX3	Glutathione peroxidase 3 (plasma); Homo sapiens glutathione peroxidase 3 (plasma)(GPX3); mRNA; GPX3	534.629	0.4026	0.0024	0
218599_at	REC8L1	REC8-like 1 (yeast)	538.594	0.4235	0.0025	0
220156_at	FLJ11767	Hypothetical protein FLJ11767	540.46	0.3761	0.0025	0
207813_s_at	FDXR	Ferredoxin reductase	541.6	0.4158	0.0025	0
231172_at	C9orf115	Chromosome 9 open reading frame 115	544.82	0.5551	0.0026	0
240183_at	TMEM213	Transcribed locus	544.94	0.4657	0.0026	0
205363_at	BBOX1	Butyrobetaine (gamma); 2-oxoglutarate dioxygenase (gamma-butyrobetaine hydroxylase) 1	545.368	0.3936	0.0025	0
226926_at	ZD52F10	Dermokine	549.742	0.3938	0.0026	0
218532_s_at	FLJ20152	Hypothetical protein FLJ20152	550.279	0.4132	0.0026	0
204796_at	EML1	Echinoderm microtubule associated protein like 1	557.311	0.4329	0.0028	0
BM981243_at	ENO2	Enolase 2 (gamma; neuronal)	557.629	0.3844	0.0028	0
222220_s_at	TSNAXIP1	Translin-associated factor X interacting protein 1	558.123	0.4168	0.0028	0
201540_at	FHL1	Four and a half LIM domains 1	560.442	0.5351	0.0028	0
222304_x_at	OR7E47P	Olfactory receptor; family 7; subfamily E; member 47 pseudogene	566.132	0.394	0.0029	0
201525_at	APOD	Apolipoprotein D	574.807	0.5466	0.0031	0
BM982537_at	UNQ6122	EAPG6122	574.854	0.4091	0.003	0
232990_at	CXorf44	Chromosome X open reading frame 44	575.278	0.3997	0.0031	0
AL553389_at	VIM-AS1		576.581	0.3804	0.003	0
235935_at	C6orf154	Chromosome 6 open reading frame 154	576.96	0.405	0.0031	0
223475_at	LOC83690	CocoaCrisp	576.986	0.4072	0.003	0
1553734_at	AK7	Adenylate kinase 7	578.542	0.4128	0.0031	0
237314_at	C10orf63	Chromosome 10 open reading frame 63	579.171	0.397	0.0031	0
N90704_at	DKFZp686P12109	Transcribed locus	583.875	0.4947	0.0031	0
1568924_a_at	FLJ35834	Hypothetical protein FLJ35834	586.497	0.4341	0.0032	0
227420_at	MGC17791	Hypothetical protein MGC17791	587.892	0.3959	0.0032	0
235062_at	LOC120379	Hypothetical protein BC019238	590.234	0.428	0.0033	0
BM982317_at	ENO4	Similar to RIKEN cDNA 6430537H07 gene	595.326	0.4503	0.0034	0
243198_at	LOC161577	LOC161577 protein	595.673	0.3939	0.0034	0
231300_at	LOC90835	Hypothetical protein LOC90835	600.908	0.4421	0.0034	0
BU607437_at	VIM-AS1	CDNA clone IMAGE:5760022; partial cds	605.479	0.4397	0.0036	0
223580_at	GRCC9	Likely ortholog of mouse gene rich cluster; C9 gene	609.452	0.4884	0.0037	0
223962_at	NYD-SP14	NYD-SP14 protein	610.35	0.4072	0.0038	0
227108_at	STARD9	START domain containing 9	612.449	0.4161	0.0038	0
227834_at	Txlnb	taxilin beta	613.785	0.3974	0.0038	0
219864_s_at	DSCR1L2	Down syndrome critical region gene 1-like 2	617.44	0.4789	0.0038	0
223273_at	C14orf142	Chromosome 14 open reading frame 142	617.471	0.4248	0.0038	0
1553635_s_at	FLJ40873	Hypothetical protein FLJ40873	621.563	0.5026	0.0039	0
205399_at	DCAMKL1	Doublecortin and CaM kinase-like 1	622.976	0.4226	0.0039	0
236261_at	OSBPL6	Oxysterol binding protein-like 6	623.425	0.401	0.0039	0
205910_s_at	CEL	Carboxyl ester lipase (bile salt-stimulated lipase)	624.126	0.4547	0.0039	0
227522_at	Cmbl	carboxymethylenebutenolidase homolog (Pseudomonas)	625.928	0.4674	0.0039	0
206721_at	LOC57821	Hypothetical protein LOC57821	627.38	0.4301	0.0039	0
1556004_at	CHES1	Checkpoint suppressor 1	628.427	0.4323	0.0039	0
210006_at	DKFZP564O243	DKFZP564O243 protein	628.632	0.4447	0.004	0
205662_at	EPPB9	B9 protein	628.667	0.406	0.0039	0
219703_at	MNS1	Meiosis-specific nuclear structural protein 1	630.316	0.4074	0.004	0
AL512746_at	CNTN3	Contactin 3 (plasmacytoma associated)	630.326	0.5989	0.0039	0
223608_at	MGC12458	Hypothetical protein MGC12458	630.558	0.421	0.004	0
237189_at	HOXB2	Transcribed locus	633.253	0.4142	0.004	0
BF589893_s_at	FILIP1	Filamin A interacting protein 1	633.865	0.4144	0.004	0
AI088153_at	TMC3	Transmembrane channel-like 3	634.399	0.4601	0.004	0
215559_at	ABCC6	ATP-binding cassette; sub-family C (CFTR/MRP); member 6	635.342	0.4563	0.004	0
1554547_at	FAM13C1	Family with sequence similarity 13; member C1	636.095	0.3712	0.004	0
227534_at	C9orf21	chromosome 9 open reading frame 21	637.282	0.421	0.0041	0
200884_at	CKB	Creatine kinase; brain	639.018	0.4578	0.0041	0
BU676445_at	FAM183A	LOC440585	640.894	0.4464	0.0041	0
230351_at	LOC283480	Hypothetical protein LOC283480	642.385	0.4142	0.0042	0
232639_at	LOC90288	Hypothetical protein LOC90288	642.443	0.4024	0.0042	0
242345_at	COL28A1	Similar to matrilin 2 precursor	645.965	0.4358	0.0042	0
205622_at	SMPD2	Sphingomyelin phosphodiesterase 2; neutral membrane (neutral sphingomyelinase)	654.266	0.4085	0.0045	0
204238_s_at	C6orf108	Chromosome 6 open reading frame 108	654.941	0.4647	0.0045	0
209667_at	Ces2	carboxylesterase 2 (intestine, liver)	656.412	0.4345	0.0045	0.0001
BM981578_at	ANKUB1	Hypothetical LOC389162	657.194	0.4485	0.0046	0.0001
227190_at	PR1	Voltage-dependent calcium channel gamma subunit-like protein	660.931	0.4994	0.0046	0.0001
BM978455_at	ECT2L	Similar to ECT2 protein (Epithelial cell transforming sequence 2 oncogene)	662.217	0.3924	0.0047	0.0001
226540_at	DDX54	DEAD (Asp-Glu-Ala-Asp) box polypeptide 54	665.366	0.4134	0.0047	0.0001
203163_at	KATNB1	Katanin p80 (WD repeat containing) subunit B 1	667.001	0.4411	0.0047	0.0001
1560147_at	DISC.	LOC441300	669.373	0.4028	0.0047	0.0001
204033_at	TRIP13	Thyroid hormone receptor interactor 13	671.867	0.4002	0.0048	0.0001
229816_at	FLJ23129	Hypothetical protein FLJ23129	674.493	0.447	0.0049	0.0001
1556325_at	FILIP1	Filamin A interacting protein 1	675.288	0.377	0.0049	0.0001
223905_at	DKFZp434I099	Hypothetical protein DKFZp434I099	675.694	0.4263	0.0049	0.0001
211685_s_at	NCALD	Neurocalcin delta	677.874	0.4286	0.0049	0.0001
1564160_at	FLJ16686	FLJ16686 protein	684.92	0.5704	0.0051	0.0001
220107_s_at	C14orf140	Chromosome 14 open reading frame 140	685.794	0.4217	0.0051	0.0001
220168_at	CASC1	Cancer susceptibility candidate 1	687.001	0.4662	0.0051	0.0001
1555804_a_at	FLJ23074	Hypothetical protein FLJ23074	687.657	0.4271	0.0051	0.0001
204550_x_at	GSTM1	Glutathione S-transferase M1	687.802	0.4849	0.0051	0.0001
CA944898_x_at	MGC27019	Hypothetical protein MGC27019	694.854	0.4213	0.0053	0.0001
202732_at	PKIG	Protein kinase (cAMP-dependent; catalytic) inhibitor gamma	699.767	0.4177	0.0055	0.0001
204410_at	EIF1AY	Eukaryotic translation initiation factor 1A; Y-linked	700.409	0.6757	0.0055	0.0001
235004_at	RBM24	RNA binding motif protein 24	701.722	0.4192	0.0055	0.0001
243681_at	SHANK2	SH3 and multiple ankyrin repeat domains 2	703.1	0.4172	0.0055	0.0001
230273_at	C6orf165	Chromosome 6 open reading frame 165	703.926	0.4458	0.0055	0.0001
205640_at	ALDH3B1	Aldehyde dehydrogenase 3 family; member B1	704.947	0.4561	0.0055	0.0001
1552538_a_at	C6orf102	Chromosome 6 open reading frame 102	705.353	0.445	0.0055	0.0001
CD366134_s_at	TOMM34	Translocase of outer mitochondrial membrane 34	705.603	0.4776	0.0055	0.0001
223691_at	DKFZP434I092	DKFZP434I092 protein	705.758	0.4236	0.0055	0.0001
CA944898_at	MGC27019	Hypothetical protein MGC27019	708.996	0.4371	0.0056	0.0001
235650_at	FLJ23834	Hypothetical protein FLJ23834	709.553	0.5849	0.0056	0.0001
1556158_at	Fam154b	Similar to hypothetical protein D030069K18	717.325	0.4243	0.0058	0.0001
229831_at	CNTN3	Contactin 3 (plasmacytoma associated)	718.389	0.6442	0.0058	0.0001
220390_at	FLJ23598	Hypothetical protein FLJ23598	720.013	0.4988	0.0058	0.0001
220488_s_at	BCAS3	Breast carcinoma amplified sequence 3	720.471	0.432	0.0058	0.0001
BM983300_at	FLJ37357	Hypothetical protein FLJ37357	722.371	0.4431	0.0058	0.0001
219587_at	TTC12	Tetratricopeptide repeat domain 12	731.529	0.4664	0.0062	0.0001
203675_at	NUCB2	Nucleobindin 2	732.063	0.5028	0.0062	0.0001
BM991930_at	IL5RA	Transcribed locus	734.599	0.455	0.0063	0.0001
220108_at	GNA14	Guanine nucleotide binding protein (G protein); alpha 14	737.024	0.4603	0.0063	0.0001
232051_at	MGC10992	Hypothetical protein LOC92922	737.97	0.4395	0.0063	0.0001
236070_at	C2orf81	Similar to Retinol dehydrogenase 12	739.567	0.4387	0.0064	0.0001
208096_s_at	COL21A1	Collagen; type XXI; alpha 1	739.924	0.4803	0.0064	0.0001
222890_at	HSPC065	HSPC065 protein	742.721	0.4119	0.0064	0.0001
244710_at	FLJ32786	Hypothetical protein FLJ32786	743.769	0.4673	0.0064	0.0001
236666_s_at	LRRC10B	Similar to leucine rich repeat containing 10	745.529	0.4414	0.0065	0.0001
204783_at	MLF1	Myeloid leukemia factor 1	746.439	0.4055	0.0065	0.0001
225812_at	Fam229B	MRNA; cDNA DKFZp586F0922 (from clone DKFZp586F0922)	748.282	0.4534	0.0066	0.0001
238229_at	MGC26979	Hypothetical protein MGC26979	754.244	0.4896	0.0068	0.0001
204179_at	MB	Myoglobin	762.897	0.5	0.0071	0.0001
228706_s_at	CLDN23	Claudin 23	763.346	0.304	0.0071	0.0001
214053_at	ERBB4	V-erb-a erythroblastic leukemia viral oncogene homolog 4 (avian)	763.951	0.3663	0.0071	0.0001
1553789_a_at	C21orf58	Chromosome 21 open reading frame 58	764.842	0.4656	0.0072	0.0001
CA310840_at	REPS1	RALBP1 associated Eps domain containing 1	769.727	0.3693	0.0073	0.0001
230936_at	TSARG6	Testis spermatogenesis apoptosis-related protein 6	772.444	0.4701	0.0074	0.0001
231582_at	CDHR3	Transcribed locus	773.223	0.5806	0.0074	0.0001
CB243237_at	CAB39	Calcium binding protein 39	786.558	0.5212	0.008	0.0001
213556_at	LOC390940	Similar to R28379_1	786.99	0.3797	0.008	0.0001
230956_at	FLJ45803	FLJ45803 protein	789.186	0.5306	0.008	0.0001
BU679185_at	LOC284434	Hypothetical protein LOC284434	789.221	0.4269	0.008	0.0001
BU684239_at	PLUNC	Palate; lung and nasal epithelium carcinoma associated	789.702	0.6083	0.0079	0.0001
1569582_at	LOC201651	Similar to esterase/N-deacetylase (EC 3.5.1.-); 50K hepatic - rabbit	792.988	0.4707	0.008	0.0001
202203_s_at	AMFR	Autocrine motility factor receptor	796.249	0.5557	0.0082	0.0001
228300_at	LOC388389	Similar to RIKEN 4933439F11	796.801	0.4878	0.0082	0.0001
226833_at	FLJ32499	Hypothetical protein FLJ32499	797.73	0.4426	0.0082	0.0001
220581_at	C6orf97	Chromosome 6 open reading frame 97	805.144	0.4595	0.0085	0.0001
236717_at	LOC165186	Similar to RIKEN cDNA 4632412N22 gene	806.758	0.536	0.0086	0.0001
CA313625_at	RSPH4A		807.39	0.463	0.0086	0.0001
219338_s_at	FLJ20156	Hypothetical protein FLJ20156	807.404	0.4699	0.0085	0.0001
235672_at	MAP6	microtubule-associated protein 6	809.706	0.4552	0.0086	0.0001
230359_at	KNDC1	Kinase non-catalytic C-lobe domain (KIND) containing 1	812.37	0.4267	0.0086	0.0001
1554298_a_at	FLJ33620	Hypothetical protein FLJ33620	814.076	0.4842	0.0087	0.0001
223419_at	FBXW9	F-box and WD-40 domain protein 9	818.072	0.4542	0.0088	0.0001
230811_at	FLJ31606	Hypothetical protein FLJ31606	821.837	0.4615	0.0089	0.0001
227554_at	MAGI2-AS3	Hypothetical LOC402560	822.136	0.4929	0.0089	0.0001
220344_at	C11orf16	Chromosome 11 open reading frame 16	822.519	0.4714	0.0089	0.0001
228678_at	MGC33692	Similar to RIKEN cDNA 1700027J05 gene	825.094	0.4368	0.009	0.0001
232109_at	UBXD3	UBX domain containing 3	830.661	0.4396	0.0092	0.0001
201397_at	PHGDH	Phosphoglycerate dehydrogenase	831.719	0.5314	0.0092	0.0001
BM975935_at	EYA2	Eyes absent homolog 2 (Drosophila)	835.961	0.4613	0.0094	0.0001
BU681806_at	LOC129138	Hypothetical protein BC014641	836.45	0.4572	0.0094	0.0001
230378_at	SCGB3A1	Secretoglobin; family 3A; member 1	838.914	0.4283	0.0095	0.0001
225294_s_at	TRAPPC1	Trafficking protein particle complex 1	845.01	0.546	0.0097	0.0001
232972_at	FLJ11724	Hypothetical protein FLJ11724	846.285	0.4651	0.0097	0.0001
204418_x_at	GSTM2	Glutathione S-transferase M2 (muscle)	847.226	0.5099	0.0098	0.0001
209772_s_at	CD24	CD24 antigen (small cell lung carcinoma cluster 4 antigen)	849.7	0.4785	0.0098	0.0001
201870_at	TOMM34	Translocase of outer mitochondrial membrane 34	850.285	0.5057	0.0099	0.0001
220269_at	FLJ23049	Hypothetical protein FLJ23049	852.077	0.5014	0.0099	0.0002
205906_at	FOXJ1	Forkhead box J1; HFH-4; Foxj1	853.905	0.4784	0.01	0.0002
207330_at	PZP	Pregnancy-zone protein	853.934	0.4679	0.0099	0.0002
242006_at	C6orf152	Chromosome 6 open reading frame 152	853.936	0.4097	0.0099	0.0002
225203_at	PPP1R16A	Protein phosphatase 1; regulatory (inhibitor) subunit 16A	855.577	0.4758	0.0099	0.0002
221042_s_at	CLMN	Calmin (calponin-like; transmembrane)	856.458	0.4957	0.01	0.0002
206101_at	ECM2	Extracellular matrix protein 2; female organ and adipocyte specific	858.22	0.5507	0.01	0.0002
CB241052_at	FLJ33620	Hypothetical protein FLJ33620	859.032	0.6659	0.01	0.0002
220493_at	DMRT1	Doublesex and mab-3 related transcription factor 1	859.652	0.5832	0.01	0.0002
210125_s_at	BANF1	Barrier to autointegration factor 1	859.763	0.5402	0.01	0.0002
202154_x_at	TUBB4	Tubulin; beta; 4	859.928	0.4809	0.01	0.0002
222995_s_at	RHBDL7	Rhomboid; veinlet-like 7 (Drosophila)	860.134	0.5228	0.01	0.0002
239150_at	SNTN	Similar to hypothetical protein A430083B19	860.725	0.4754	0.01	0.0002
204570_at	COX7A1	Cytochrome c oxidase subunit VIIa polypeptide 1 (muscle)	860.865	0.5621	0.01	0.0002
218493_at	C16orf33	Chromosome 16 open reading frame 33	861.333	0.5361	0.01	0.0002
227359_at	NOR1	Oxidored-nitro domain-containing protein	866.667	0.4556	0.0102	0.0002
208606_s_at	WNT4	Wingless-type MMTV integration site family; member 4	867.287	0.5268	0.0102	0.0002
205680_at	MMP10	Matrix metalloproteinase 10 (stromelysin 2)	867.556	0.5679	0.0102	0.0002
221122_at	HRASLS2	HRAS-like suppressor 2	867.679	0.4924	0.0102	0.0002
BM980624_s_at	MGC3036	LOC442643	868.245	0.4719	0.0102	0.0002
1556907_at	FLJ32921	FLJ32921 protein	872.418	0.4544	0.0104	0.0002
237054_at	ENPP5	Ectonucleotide pyrophosphatase/phosphodiesterase 5 (putative function)	873.796	0.5155	0.0104	0.0002
204542_at	SIAT7B	Sialyltransferase 7 ((alpha-N-acetylneuraminyl-2;3-beta-galactosyl-1;3)-N-acetyl galactosaminide alpha-2;6-sialyltransferase) B	874.893	0.4781	0.0104	0.0002
223385_at	CYP2S1	Cytochrome P450; family 2; subfamily S; polypeptide 1	879.493	0.5328	0.0106	0.0002
225105_at	LOC387882	LOC387882 hypothetical protein	880.425	0.4707	0.0106	0.0002
219542_at	NEK11	NIMA (never in mitosis gene a)- related kinase 11	880.618	0.4569	0.0106	0.0002
236837_x_at	LOC650794	Hypothetical LOC387905	887.225	0.4967	0.011	0.0002
228606_at	LOC116211	Hypothetical protein BC013113	891.308	0.4749	0.0112	0.0002
206000_at	MEP1A	Meprin A; alpha (PABA peptide hydrolase)	891.804	0.4162	0.0112	0.0002
N57475_at	FLJ23074	Hypothetical protein FLJ23074	891.852	0.4451	0.0112	0.0002
228667_at	AGPAT4	1-acylglycerol-3-phosphate O-acyltransferase 4 (lysophosphatidic acid acyltransferase; delta)	893.696	0.4609	0.0112	0.0002
222994_at	PRDX5	Peroxiredoxin 5	894.714	0.4965	0.0113	0.0002
213248_at	LOC730101	hypothetical LOC730101	899.472	0.5112	0.0115	0.0002
AK093378_at	MGC16186	Hypothetical protein MGC16186	901.588	0.4043	0.0116	0.0002
AA115696_x_at	HLA-DRB1	Major histocompatibility complex; class II; DR beta 4	902.843	0.6314	0.0117	0.0002
L07868_at	ERBB4	V-erb-a erythroblastic leukemia viral oncogene homolog 4 (avian); erbB4	905.808	0.3561	0.0117	0.0002
203151_at	MAP1A	Microtubule-associated protein 1A	905.843	0.4637	0.0117	0.0002
1555865_at	LOC255512	Hypothetical protein LOC255512	907.332	0.5456	0.0117	0.0002
AA969110_s_at	LOC100134317	LOC440523	907.37	0.4407	0.0117	0.0002
232381_s_at	DNAH5	Dynein; axonemal; heavy polypeptide 5	908.428	0.4783	0.0117	0.0002
204557_s_at	DZIP1	DAZ interacting protein 1	909.283	0.5176	0.0117	0.0002
232196_at	C21orf13	Chromosome 21 open reading frame 13	913.452	0.4651	0.0119	0.0002
1558334_a_at	C22orf15	Chromosome 22 open reading frame 15	919.754	0.5143	0.0122	0.0002
220591_s_at	EFHC2	EF-hand domain (C-terminal) containing 2	920.49	0.488	0.0122	0.0002
229238_at	C17orf97	Hypothetical gene supported by AK128660	922.248	0.464	0.0123	0.0002
220378_at	TCP11	T-complex 11 (mouse)	922.501	0.4272	0.0123	0.0002
230723_at	LOC132671	LOC132671	923.21	0.4849	0.0124	0.0002
221029_s_at	WNT5B	Wingless-type MMTV integration site family; member 5B	924.029	0.4777	0.0124	0.0002
205896_at	SLC22A4	Solute carrier family 22 (organic cation transporter); member 4	925.192	0.4957	0.0124	0.0002
229738_at	DNAH10	Dynein; axonemal; heavy polypeptide 10	931.449	0.4515	0.0128	0.0002
240065_at	FLJ25333	Hypothetical protein FLJ25333	932.627	0.4793	0.0129	0.0002
228249_at	LOC119710	Hypothetical protein BC009561	933.21	0.4802	0.0128	0.0002
230539_at	FAM182A	Similar to hypothetical protein FLJ38374	934.151	0.4712	0.0128	0.0002
217080_s_at	HOMER2	Homer homolog 2 (Drosophila)	934.534	0.6161	0.0128	0.0002
235900_at	MGC29671	Hypothetical protein MGC29671	934.652	0.508	0.0128	0.0002
220050_at	C9orf9	Chromosome 9 open reading frame 9	934.735	0.4693	0.0128	0.0002
224355_s_at	MS4A8B	Membrane-spanning 4-domains; subfamily A; member 8B	937.497	0.5049	0.0129	0.0002
236222_at	C3orf15	Chromosome 3 open reading frame 15	938.334	0.5309	0.0129	0.0002
209829_at	C6orf32	Chromosome 6 open reading frame 32	938.579	0.4737	0.0129	0.0002
205221_at	HGD	Homogentisate 1;2-dioxygenase (homogentisate oxidase)	946.688	0.562	0.0133	0.0002
CB243237_x_at	CAB39	Calcium binding protein 39	947.23	0.5534	0.0133	0.0002
207896_s_at	DLEC1	Deleted in lung and esophageal cancer 1	947.723	0.5266	0.0133	0.0002
205979_at	SCGB2A1	Secretoglobin; family 2A; member 1	955.635	0.4729	0.0138	0.0003
205280_at	GLRB	Glycine receptor; beta	956.021	0.4865	0.0138	0.0003
235949_at	TTC26	Transcribed locus	959.342	0.4792	0.0139	0.0003
214222_at	DNAH7	Dynein; axonemal; heavy polypeptide 7	960.73	0.526	0.014	0.0003
222125_s_at	PH-4	Hypoxia-inducible factor prolyl 4-hydroxylase	962.443	0.4767	0.014	0.0003
AY122476_at	DEFB124	Defensin; beta 124; defensin; beta 124 DEFB124 MCCRAY DEF DEFB124	965.347	0.5079	0.0142	0.0003
205130_at	RAGE	Renal tumor antigen	972.054	0.4917	0.0146	0.0003
CA312649_at	PEN2	Presenilin enhancer 2	974.424	0.4771	0.0147	0.0003
229973_at	DKFZp547I048	Hypothetical protein DKFZp547I048	974.637	0.5171	0.0147	0.0003
218123_at	C21orf59	Chromosome 21 open reading frame 59	978.019	0.4817	0.0148	0.0003
219151_s_at	RABL2B	RAB; member of RAS oncogene family-like 2B	979.076	0.4934	0.0149	0.0003
207222_at	PLA2G10	Phospholipase A2; group X	979.357	0.5744	0.0149	0.0003
200612_s_at	AP2B1	Adaptor-related protein complex 2; beta 1 subunit	981.856	0.5177	0.015	0.0003
226717_at	LOC220074	Hypothetical 55.1 kDa protein F09G8.5 in chromosome III	982.021	0.4904	0.015	0.0003
AI624695_at	ARMC3	Armadillo repeat containing 3	984.637	0.4823	0.0151	0.0003
CA310712_s_at	DNCH2	Dynein; cytoplasmic; heavy polypeptide 2	984.709	0.4927	0.0151	0.0003
N22500_at	LOC339809	KIAA2012 protein	987.457	0.6334	0.0152	0.0003
CA502936_at	DNAH3	Dynein; axonemal; heavy polypeptide 3	988.167	0.503	0.0152	0.0003
220080_at	FBXL8	F-box and leucine-rich repeat protein 8	990.626	0.5636	0.0153	0.0003
204984_at	GPC4	Glypican 4	990.645	0.5505	0.0153	0.0003
239499_at	FLJ46675	FLJ46675 protein	996.583	0.5052	0.0157	0.0003
201050_at	PLD3	Phospholipase D3	1000.28	0.5752	0.0159	0.0003
208906_at	BSCL2	Bernardinelli-Seip congenital lipodystrophy 2 (seipin)	1000.38	0.5016	0.0159	0.0003
205037_at	RABL4	RAB; member of RAS oncogene family-like 4	1000.68	0.495	0.0159	0.0003
208978_at	CRIP2	Cysteine-rich protein 2	1000.84	0.4952	0.0158	0.0003
225059_at	AGTRAP	Angiotensin II receptor-associated protein	1001.29	0.5123	0.0158	0.0003
CB306932_at	WDR13	WD repeat domain 13	1001.61	0.5248	0.0158	0.0003
223735_at	ARL6	ADP-ribosylation factor-like 6	1006.31	0.4998	0.016	0.0003
205258_at	INHBB	Inhibin; beta B (activin AB beta polypeptide)	1008.12	0.4562	0.0161	0.0003
CD369718_at	PLD3	Phospholipase D3	1008.51	0.5926	0.0161	0.0003
239733_at	MGC16186	Hypothetical protein MGC16186	1008.75	0.4498	0.0161	0.0003
206526_at	RIBC2	RIB43A domain with coiled-coils 2	1011.78	0.5454	0.0162	0.0003
208997_s_at	UCP2	Uncoupling protein 2 (mitochondrial; proton carrier)	1018.2	0.568	0.0166	0.0003
236331_at	CDKL2	Full-length cDNA clone CS0DF012YD09 of Fetal brain of Homo sapiens (human)	1020.44	0.4894	0.0167	0.0003
BM312385_at	DISP2	Dispatched homolog 2 (Drosophila)	1022.59	0.5332	0.0168	0.0003
208928_at	POR	P450 (cytochrome) oxidoreductase	1024.51	0.5727	0.0169	0.0003
239466_at	LOC344595	hypothetical LOC344595	1027.65	0.4763	0.017	0.0003
220274_at	IQCA	IQ motif containing with AAA domain	1029.2	0.4686	0.017	0.0003
203826_s_at	PITPNM1	Phosphatidylinositol transfer protein; membrane-associated 1	1030.31	0.515	0.0171	0.0003
231898_x_at	SOX2OT	SOX2 overlapping transcript (non-coding RNA)	1031.81	0.5139	0.0171	0.0003
213429_at	BICC1	CDNA FLJ26539 fis; clone KDN09310	1031.83	0.4336	0.0171	0.0003
1559607_s_at	DKFZp686G0786	Hypothetical protein DKFZp686G0786	1035.75	0.4788	0.0174	0.0004
204916_at	RAMP1	Receptor (calcitonin) activity modifying protein 1	1035.76	0.523	0.0173	0.0004
227894_at	LOC197336	Similar to RIKEN cDNA 3230401M21 [Mus musculus]	1036.44	0.5108	0.0174	0.0004
228903_at	FLJ37464	Hypothetical protein FLJ37464	1037.9	0.5052	0.0175	0.0004
228167_at	KLHL6	Kelch-like 6 (Drosophila)	1039.58	0.4919	0.0176	0.0004
218824_at	FLJ10781	Hypothetical protein FLJ10781	1040.77	0.494	0.0176	0.0004
228241_at	BCMP11	Breast cancer membrane protein 11	1045.05	0.4994	0.0178	0.0004
228882_at	TUB	Tubby homolog (mouse)	1049.29	0.4612	0.018	0.0004
236587_at	LRRC6	Transcribed locus	1054.75	0.4869	0.0183	0.0004
240382_at	LOC644058	Clone IMAGE:110436 mRNA sequence	1057.36	0.571	0.0184	0.0004
235490_at	MGC10744	Hypothetical protein MGC10744	1057.53	0.4944	0.0184	0.0004
AA405805_x_at	TTC16	Tetratricopeptide repeat domain 16	1061.96	0.4772	0.0187	0.0004
CA450022_s_at	MT	Malonyl-CoA:acyl carrier protein transacylase; mitochondrial	1062.09	0.5106	0.0187	0.0004
219050_s_at	ZNHIT2	Zinc finger; HIT domain containing 2	1062.99	0.5203	0.0187	0.0004
230839_at	HRMT1L4	HMT1 hnRNP methyltransferase-like 4 (S. cerevisiae)	1064.86	0.4903	0.0187	0.0004
218480_at	FLJ21839	Hypothetical protein FLJ21839	1065.13	0.5295	0.0187	0.0004
242162_at	FLJ25955	Hypothetical protein FLJ25955	1066.77	0.5425	0.0188	0.0004
219758_at	FLJ12571	Hypothetical protein FLJ12571	1067.86	0.5369	0.0188	0.0004
CA314751_at	CHST9	Carbohydrate (N-acetylgalactosamine 4-0) sulfotransferase 9	1068.12	0.5451	0.0188	0.0004
210300_at	REM1	RAS (RAD and GEM)-like GTP-binding 1	1069.5	0.5563	0.0189	0.0004
1554117_at	MGC39827	Hypothetical protein MGC39827	1069.71	0.5015	0.0189	0.0004
237251_at	FLJ32884	Hypothetical protein FLJ32884	1071.89	0.5072	0.019	0.0004
232968_at	FANK1	Fibronectin type 3 and ankyrin repeat domains 1	1072.22	0.5096	0.0189	0.0004
229912_at	SDK1	Sidekick homolog 1 (chicken)	1072.88	0.5898	0.0189	0.0004
BM977668_at	RHOF	Ras homolog gene family; member F (in filopodia)	1073.03	0.4915	0.0189	0.0004
210947_s_at	MSH3	MutS homolog 3 (E. coli)	1076.2	0.5259	0.0192	0.0004
BU685390_at	FLJ23577	KPL2 protein	1076.5	0.528	0.0192	0.0004
223407_at	DKFZP434A1319	Hypothetical protein DKFZp434A1319	1076.5	0.4955	0.0191	0.0004
207809_s_at	ATP6AP1	ATPase; H+ transporting; lysosomal accessory protein 1	1078.4	0.57	0.0193	0.0004
203924_at	GSTA2	Glutathione S-transferase A2	1080.21	0.562	0.0194	0.0004
208107_s_at	LOC81691	Exonuclease NEF-sp	1081.78	0.5237	0.0194	0.0004
AY122476_x_at	DEFB124	Defensin; beta 124	1082.67	0.5232	0.0194	0.0004
205392_s_at	CCL15	Chemokine (C-C motif) ligand 14; NM_032963; NM_032965	1086.4	0.5306	0.0197	0.0004
204874_x_at	BAIAP3	BAI1-associated protein 3	1091.85	0.5104	0.02	0.0004
234974_at	GALM	Galactose mutarotase (aldose 1-epimerase)	1092.24	0.5552	0.02	0.0004
239515_at	SPA17	Sperm autoantigenic protein 17	1094.15	0.4857	0.0201	0.0004
205056_s_at	GRCA	Gene rich cluster; A gene	1094.35	0.5297	0.0201	0.0004
206153_at	CYP4F11	Cytochrome P450; family 4; subfamily F; polypeptide 11	1095.09	0.5296	0.0201	0.0004
227282_at	PCDH19	Protocadherin 19	1098.25	0.5468	0.0203	0.0004
205515_at	PRSS12	Protease; serine; 12 (neurotrypsin; motopsin)	1101.68	0.5011	0.0204	0.0005
218483_s_at	FLJ21827	Hypothetical protein FLJ21827	1105.65	0.5139	0.0207	0.0005
205560_at	PCSK5	Proprotein convertase subtilisin/kexin type 5	1108.86	0.5147	0.0209	0.0005
225656_at	EFHC1	EF-hand domain (C-terminal) containing 1	1109.91	0.5835	0.0209	0.0005
220751_s_at	C5orf4	Chromosome 5 open reading frame 4	1110.34	0.5332	0.0209	0.0005
218100_s_at	ESRRBL1	Estrogen-related receptor beta like 1	1111.51	0.5012	0.021	0.0005
212745_s_at	BBS4	Bardet-Biedl syndrome 4	1112.12	0.5461	0.021	0.0005
204703_at	TTC10	Tetratricopeptide repeat domain 10	1114.71	0.5007	0.0213	0.0005
203109_at	UBE2M	Ubiquitin-conjugating enzyme E2M (UBC12 homolog; yeast)	1115.22	0.5906	0.0212	0.0005
218305_at	IPO4	Importin 4	1123.64	0.5078	0.022	0.0005
233326_at	DKFZp434A128	Hypothetical protein DKFZp434A128	1123.68	0.4805	0.0219	0.0005
201614_s_at	RUVBL1	RuvB-like 1 (E. coli)	1125.63	0.5112	0.022	0.0005
232618_at	CYorf15A	Chromosome Y open reading frame 15A	1126.3	0.5809	0.0221	0.0005
219553_at	NME7	Non-metastatic cells 7; protein expressed in (nucleoside-diphosphate kinase)	1128.27	0.5038	0.0221	0.0005
204620_s_at	CSPG2	Chondroitin sulfate proteoglycan 2 (versican)	1128.81	0.4555	0.0221	0.0005
236496_at	C14orf66	Chromosome 14 open reading frame 66	1131.56	0.5605	0.0223	0.0005
218584_at	FLJ21127	Hypothetical protein FLJ21127	1141.33	0.4982	0.0231	0.0005
217729_s_at	AES	Amino-terminal enhancer of split	1144.39	0.5774	0.0234	0.0005
AA405805_at	TTC16	Tetratricopeptide repeat domain 16	1144.6	0.4997	0.0234	0.0005
219616_at	FLJ21963	FLJ21963 protein	1146.14	0.5942	0.0234	0.0005
223113_at	HSPC196	Hypothetical protein HSPC196	1147.3	0.521	0.0235	0.0005
244246_at	MIPOL1	Mirror-image polydactyly 1	1148.8	0.4985	0.0237	0.0005
226324_s_at	SLB	Selective LIM binding factor; rat homolog	1151.21	0.5192	0.0239	0.0006
214598_at	CLDN8	Claudin 8	1152.97	0.7217	0.024	0.0006
209215_at	TETRAN	Tetracycline transporter-like protein	1154.79	0.588	0.0241	0.0006
205208_at	FTHFD	Formyltetrahydrofolate dehydrogenase	1156.9	0.5277	0.0242	0.0006
CD369053_at	NALP1	NACHT; leucine rich repeat and PYD containing 1	1158.42	0.4805	0.0242	0.0006
220643_s_at	FAIM	Fas apoptotic inhibitory molecule	1159.76	0.5193	0.0244	0.0006
223499_at	C1QTNF5	C1q and tumor necrosis factor related protein 5	1160.5	0.4746	0.0244	0.0006
220542_s_at	PLUNC	Palate; lung and nasal epithelium carcinoma associated; SPLUNC1; LUNX protein; SPLUNC1/PLUNC variant	1161.09	0.6735	0.0244	0.0006
213713_s_at	LOC89944	Hypothetical protein BC008326	1163.13	0.5011	0.0245	0.0006
233918_at	DCDC2B	Similar to Doublecortin domain-containing protein 2 (RU2S protein)	1167.52	0.4925	0.0248	0.0006
206693_at	IL7	Interleukin 7	1167.79	0.5505	0.0248	0.0006
1566558_x_at	FLJ90757	FLJ90757 protein	1169.61	0.5234	0.0249	0.0006
230976_at	C9orf98	Chromosome 9 open reading frame 98	1172.17	0.5321	0.0251	0.0006
236175_at	RNF29	Ring finger protein 29	1172.75	0.5	0.0251	0.0006
219928_s_at	CABYR	Calcium-binding tyrosine-(Y)-phosphorylation regulated (fibrousheathin 2)	1176.94	0.4753	0.0253	0.0006
222347_at	LOC644450	Hypothetical gene supported by AK096952; AK126241; BC068588	1176.99	0.5776	0.0252	0.0006
220072_at	FLJ22490	Hypothetical protein FLJ22490	1183.88	0.5757	0.0258	0.0006
205271_s_at	CCRK	Cell cycle related kinase	1189.4	0.5141	0.0261	0.0006
219766_at	MGC4093	Hypothetical protein MGC4093	1194.48	0.5129	0.0265	0.0006
205412_at	ACAT1	Acetyl-Coenzyme A acetyltransferase 1 (acetoacetyl Coenzyme A thiolase)	1195.89	0.5624	0.0266	0.0006
224462_s_at	CHCHD6	Coiled-coil-helix-coiled-coil-helix domain containing 6	1196.1	0.553	0.0265	0.0006
215819_s_at	RHCE	Rhesus blood group; CcEe antigens	1201.49	0.5436	0.0269	0.0007
228935_at	LOC283400	Hypothetical protein LOC283400	1206.78	0.518	0.0273	0.0007
209496_at	RARRES2	Retinoic acid receptor responder (tazarotene induced) 2	1208.86	0.4687	0.0275	0.0007
222925_at	DCDC2	Doublecortin domain containing 2	1210.12	0.4688	0.0276	0.0007
1569675_at	POU2AF1	Homo sapiens; clone IMAGE:4694422; mRNA	1212.15	0.5621	0.0276	0.0007
207234_at	RFX3	Regulatory factor X; 3 (influences HLA class II expression)	1212.35	0.5391	0.0276	0.0007
206624_at	USP9Y	Ubiquitin specific protease 9; Y-linked (fat facets-like; Drosophila)	1214.09	0.541	0.0277	0.0007
CB241927_at	CLDN16	Transcribed locus	1214.82	0.5059	0.0277	0.0007
206197_at	NME5	Non-metastatic cells 5; protein expressed in (nucleoside-diphosphate kinase)	1215.36	0.5289	0.0277	0.0007
209577_at	PCYT2	Phosphate cytidylyltransferase 2; ethanolamine	1216.56	0.5177	0.0278	0.0007
229599_at	LOC440335	Hypothetical gene supported by BC022385; BC035868; BC048326	1217.12	0.58	0.0278	0.0007
231947_at	MYCT1	Myc target 1	1221.84	0.5101	0.0282	0.0007
232206_at	DKFZp434E1822	Hypothetical protein DKFZp434E1822	1221.96	0.4817	0.0282	0.0007
CD369718_x_at	PLD3	Phospholipase D3	1224.75	0.6143	0.0283	0.0007
BU742153_at	KCTD11	Potassium channel tetramerisation domain containing 11	1226.19	0.5803	0.0284	0.0007
BM977634_at	GRIN3B	Glutamate receptor; ionotropic; N-methyl-D-aspartate 3B	1233.42	0.4972	0.029	0.0007
228461_at	SH3RF3	Similar to FLJ00204 protein	1237.2	0.5637	0.0293	0.0007
229603_at	FLJ35630	Hypothetical protein FLJ35630	1237.48	0.5087	0.0293	0.0007
213839_at	KIAA0500	KIAA0500 protein	1238.09	0.5305	0.0292	0.0007
226437_at	LOC90522	Similar to putative transmembrane protein; homolog of yeast Golgi membrane protein Yif1p (Yip1p-interacting factor)	1238.31	0.6175	0.0292	0.0007
205485_at	RYR1	Ryanodine receptor 1 (skeletal)	1238.78	0.641	0.0292	0.0007
BU675735_s_at	ADGB		1241.44	0.5453	0.0293	0.0007
241538_at	CXorf30	Hypothetical LOC401583	1242.34	0.6086	0.0294	0.0008
231406_at	Orai2	Hypothetical LOC402578	1244.64	0.5236	0.0296	0.0008
228093_at	ZNF599	Zinc finger protein 599	1246.12	0.5386	0.0297	0.0008
1557867_s_at	C9orf117	Chromosome 9 open reading frame 117	1246.16	0.5222	0.0296	0.0008
220141_at	FLJ23554	Hypothetical protein FLJ23554	1246.19	0.5131	0.0296	0.0008
217957_at	GTL3	Likely ortholog of mouse gene trap locus 3	1246.75	0.5574	0.0296	0.0008
201849_at	BNIP3	Homo sapiens BCL2adenovirus E1B 19kD-interacting protein 3 (BNIP3); nuclear gene encoding mitochondrial protein; mRNA.	1248.36	0.5125	0.0296	0.0008
209227_at	TUSC3	Tumor suppressor candidate 3	1251.79	0.5383	0.0299	0.0008
205234_at	SLC16A4	Solute carrier family 16 (monocarboxylic acid transporters); member 4	1252.65	0.7351	0.0299	0.0008
209194_at	CETN2	Centrin; EF-hand protein; 2	1253.38	0.5306	0.0299	0.0008
200766_at	CTSD	Cathepsin D (lysosomal aspartyl protease)	1262.97	0.5983	0.0309	0.0008
AI304577_x_at	IL12A	Interleukin 12A (natural killer cell stimulatory factor 1; cytotoxic lymphocyte maturation factor 1; p35); Homo sapiens interleukin 12A ( natural killer cell stimulatory	1264.52	0.5989	0.0309	0.0008
BE856625_at	C9orf48	Chromosome 9 open reading frame 48	1264.93	0.5121	0.0309	0.0008
BQ045374_s_at	LAMB2	Laminin; beta 2 (laminin S)	1266.77	0.6039	0.0311	0.0008
223575_at	KIAA1549	KIAA1549 protein	1267.46	0.5438	0.031	0.0008
219188_s_at	LRP16	LRP16 protein	1269.08	0.6385	0.0312	0.0008
202910_s_at	CD97	CD97 antigen	1270.75	0.5384	0.0313	0.0008
1554835_a_at	B3GNT5	UDP-GlcNAc:betaGal beta-1;3-N-acetylglucosaminyltransferase 5	1271.63	0.5374	0.0314	0.0008
218855_at	TPRA40	Seven transmembrane domain orphan receptor	1271.87	0.6002	0.0314	0.0008
225680_at	DKFZp434K1815	Hypothetical protein DKFZp434K1815	1272.95	0.5238	0.0315	0.0008
203450_at	PGEA1	PKD2 interactor; golgi and endoplasmic reticulum associated 1	1274.96	0.54	0.0316	0.0008
225823_at	QIL1	QIL1 protein	1276.55	0.6198	0.0317	0.0008
1553634_a_at	FLJ40852	Hypothetical protein FLJ40852	1280.78	0.5436	0.032	0.0009
237364_at	ZNF529	Homo sapiens; clone IMAGE:5738452; mRNA	1282.18	0.5816	0.032	0.0009
235010_at	LOC729013	hypothetical protein LOC729013	1283.76	0.5458	0.0322	0.0009
206306_at	RYR3	Ryanodine receptor 3	1284.52	0.5529	0.0322	0.0009
215341_at	FLJ23529	Hypothetical protein FLJ23529	1284.89	0.5617	0.0322	0.0009
238864_at	LOC146177	Hypothetical protein LOC146177	1286.05	0.5731	0.0322	0.0009
204008_at	DNAL4	Dynein; axonemal; light polypeptide 4	1289.2	0.5197	0.0326	0.0009
204981_at	SLC22A18	Solute carrier family 22 (organic cation transporter); member 18; SLC22A1L	1292.4	0.612	0.0328	0.0009
237420_at	Odf2l	Transcribed locus	1303.14	0.5321	0.0339	0.0009
BM983222_at	FLJ14827	Hypothetical protein FLJ14827	1306.55	0.5672	0.0343	0.0009
1552716_at	FLJ23577	KPL2 protein	1312.31	0.5445	0.0348	0.0009
220173_at	C14orf45	Chromosome 14 open reading frame 45	1314.85	0.5611	0.035	0.0009
1552390_a_at	FLJ39553	Hypothetical protein FLJ39553	1315.56	0.5439	0.035	0.001
206483_at	LRRC6	Leucine rich repeat containing 6	1318.56	0.5316	0.0353	0.001
217871_s_at	MIF	Macrophage migration inhibitory factor (glycosylation-inhibiting factor); Homo sapiens macrophage migration inhibitory factor	1320.73	0.5996	0.0355	0.001
227337_at	Lrp2bp	Low density lipoprotein receptor-related protein binding protein	1321.37	0.518	0.0355	0.001
210010_s_at	SLC25A1	Solute carrier family 25 (mitochondrial carrier; citrate transporter); member 1	1321.7	0.6315	0.0354	0.001
202946_s_at	BTBD3	BTB (POZ) domain containing 3	1322.6	0.5351	0.0355	0.001
204712_at	WIF1	WNT inhibitory factor 1	1324.08	0.416	0.0356	0.001
226403_at	TMC4	Transmembrane channel-like 4	1327.94	0.5846	0.0359	0.001
205267_at	POU2AF1	POU domain; class 2; associating factor 1	1330.92	0.5046	0.0361	0.001
208024_s_at	DGCR6	DiGeorge syndrome critical region gene 6	1335.71	0.5927	0.0365	0.001
BM984728_at	LOC200772	Hypothetical protein LOC200772	1339.74	0.6236	0.0368	0.001
218169_at	FLJ10305	Hypothetical protein FLJ10305	1341.48	0.6048	0.037	0.001
200852_x_at	GNB2	Guanine nucleotide binding protein (G protein); beta polypeptide 2	1342.19	0.6267	0.0369	0.001
204805_s_at	H1FX	H1 histone family; member X	1344.19	0.5983	0.0371	0.001
225701_at	AKNA	AT-hook transcription factor	1344.87	0.5829	0.0371	0.001
205967_at	HIST1H4C	Histone 1; H4c	1346.34	0.6908	0.0372	0.001
228423_at	FLJ21159	Hypothetical protein FLJ21159	1347.36	0.5369	0.0373	0.001
223713_at	RSHL2	Radial spokehead-like 2	1348.73	0.5622	0.0373	0.001
1561666_a_at	KIAA1908	KIAA1908 protein	1349.32	0.5756	0.0373	0.001
214745_at	PLCL3	Phospholipase C-like 3	1350.34	0.542	0.0374	0.0011
217969_at	C11orf2	Chromosome 11 open reading frame2	1350.73	0.6202	0.0374	0.0011
209101_at	CTGF	Connective tissue growth factor	1350.79	0.5726	0.0373	0.0011
213434_at	EPIM	Epimorphin	1353.12	0.5264	0.0375	0.0011
239785_at	FLJ32844	Hypothetical protein FLJ32844	1357.41	0.6275	0.038	0.0011
1557910_at	HSPCB	Heat shock 90kDa protein 1; beta	1358.03	0.6478	0.038	0.0011
219082_at	CGI-14	CGI-14 protein	1369.77	0.6214	0.0392	0.0011
203452_at	B3GAT3	Beta-1;3-glucuronyltransferase 3 (glucuronosyltransferase I)	1373.86	0.6287	0.0396	0.0011
219984_s_at	HRASLS	HRAS-like suppressor	1375.32	0.5845	0.0397	0.0011
226846_at	PHYHD1	Phytanoyl-CoA dioxygenase domain containing 1	1375.63	0.651	0.0397	0.0011
213587_s_at	LOC401431	Hypothetical gene LOC155065	1376.6	0.5993	0.0397	0.0011
207624_s_at	RPGR	Retinitis pigmentosa GTPase regulator	1377.36	0.5433	0.0397	0.0011
220302_at	MAK	Male germ cell-associated kinase	1377.43	0.5853	0.0397	0.0011
218944_at	PYCRL	Pyrroline-5-carboxylate reductase-like	1378.77	0.5929	0.0398	0.0011
231192_at	EDG7	Endothelial differentiation; lysophosphatidic acid G-protein-coupled receptor; 7	1382.2	0.5634	0.0401	0.0012
220003_at	FLJ11004	Hypothetical protein FLJ11004	1382.49	0.6165	0.0401	0.0012
203367_at	DUSP14	Dual specificity phosphatase 14	1386.04	0.5588	0.0404	0.0012
229278_at	USP51	Transcribed locus	1388.29	0.5442	0.0406	0.0012
1563209_a_at	macrod2	Homo sapiens; clone IMAGE:4513167; mRNA	1388.76	0.6327	0.0406	0.0012
213328_at	NEK1	NIMA (never in mitosis gene a)-related kinase 1	1393.18	0.6532	0.0409	0.0012
217918_at	DNCL2A	Dynein; cytoplasmic; light polypeptide 2A	1393.5	0.6046	0.0409	0.0012
225689_at	FLJ14566	Hypothetical protein FLJ14566	1399.96	0.5894	0.0416	0.0012
218651_s_at	FLJ11196	Acheron	1400.16	0.5139	0.0415	0.0012
227091_at	KIAA1505	KIAA1505 protein	1400.21	0.5643	0.0415	0.0012
BU687613_at	PTPRN2	Protein tyrosine phosphatase; receptor type; N polypeptide 2	1400.7	0.5918	0.0415	0.0012
219886_at	LRRIQ2	Leucine-rich repeats and IQ motif containing 2	1401.18	0.5375	0.0415	0.0012
213454_at	CORT	Cortistatin	1401.65	0.5324	0.0415	0.0012
213529_at	LOC146542	Similar to hypothetical protein MGC13138	1405.97	0.5789	0.0419	0.0012
206599_at	SLC16A5	Solute carrier family 16 (monocarboxylic acid transporters); member 5	1412.46	0.5474	0.0426	0.0013
BU689413_s_at	APCDD1	Adenomatosis polyposis coli down-regulated 1	1413.18	0.6089	0.0427	0.0013
218154_at	GSDMDC1	Gasdermin domain containing 1	1418.95	0.6323	0.0432	0.0013
AI334162_s_at	HDGF	Hepatoma-derived growth factor (high-mobility group protein 1-like)	1419.75	0.6148	0.0433	0.0013
225129_at	CPNE2	Copine II	1420.63	0.6345	0.0433	0.0013
202365_at	MGC5139	Hypothetical protein MGC5139	1422.97	0.5417	0.0436	0.0013
218671_s_at	ATPIF1	ATPase inhibitory factor 1	1426.86	0.5811	0.044	0.0013
236519_at	C9orf135	Similar to RIKEN cDNA 1700028P14	1429.9	0.5338	0.0443	0.0013
210096_at	CYP4B1	Cytochrome P450; family 4; subfamily B; polypeptide 1	1431.64	0.6298	0.0445	0.0013
202391_at	BASP1	Brain abundant; membrane attached signal protein 1	1431.96	0.5539	0.0444	0.0013
210130_s_at	TM7SF2	Transmembrane 7 superfamily member 2	1433.37	0.6104	0.0445	0.0013
225193_at	KIAA1967	Homo sapiens; clone IMAGE:2906320; mRNA; partial cds.	1437.45	0.5395	0.0449	0.0014
218638_s_at	SPON2	Spondin 2; extracellular matrix protein	1441.39	0.5995	0.0453	0.0014
208973_at	PRNPIP	Prion protein interacting protein	1445.69	0.612	0.0458	0.0014
209044_x_at	SF3B4	Splicing factor 3b; subunit 4; 49kDa	1448.49	0.6206	0.046	0.0014
227804_at	LOC116238	Ribosomal protein L23a	1448.53	0.5676	0.046	0.0014
212971_at	CARS	Cysteinyl-tRNA synthetase	1450.31	0.5654	0.0462	0.0014
218328_at	COQ4	Coenzyme Q4 homolog (yeast)	1452.06	0.5774	0.0463	0.0014
219468_s_at	CUEDC1	CUE domain containing 1	1453.74	0.603	0.0464	0.0014
BQ574811_at	KIAA1799	KIAA1799 protein	1455.82	0.5486	0.0466	0.0014
225282_at	LOC64744	Hypothetical protein AL133206	1456.64	0.5565	0.0465	0.0014
CD367844_at	LOC348262	Hypothetical protein LOC348262	1459.2	0.6369	0.0468	0.0014
CB850849_at	LOC132671	LOC132671	1460.03	0.5297	0.0468	0.0014
224932_at	C22orf16	Chromosome 22 open reading frame 16	1461.52	0.636	0.0469	0.0014
201797_s_at	VARS2	Valyl-tRNA synthetase 2	1461.88	0.6381	0.0469	0.0014
202014_at	PPP1R15A	Protein phosphatase 1; regulatory (inhibitor) subunit 15A	1466.91	0.5536	0.0475	0.0015
203235_at	THOP1	Thimet oligopeptidase 1	1469.73	0.6507	0.0477	0.0015
BU689312_at	GTPBP6	GTP binding protein 6 (putative)	1469.96	0.6572	0.0477	0.0015
227865_at	C9orf103	Chromosome 9 open reading frame 103	1472.53	0.5641	0.0479	0.0015
CB305943_at	MGC2752	Hypothetical protein MGC2752	1472.62	0.5746	0.0479	0.0015
226195_at	MGC16028	MGC16028 similar to RIKEN cDNA 1700019E19 gene	1473.85	0.552	0.048	0.0015
230774_at	ZADH1	Zinc binding alcohol dehydrogenase; domain containing 1	1477.36	0.6397	0.0482	0.0015
BU736818_at	C20orf102	Chromosome 20 open reading frame 102	1478.56	0.5616	0.0483	0.0015
BM975716_at	TSPAN19	Similar to CD63 antigen (AD1 antigen)	1480.33	0.6713	0.0485	0.0015
223485_at	HAGHL	Hydroxyacylglutathione hydrolase-like	1482.4	0.5731	0.0487	0.0015
1562921_at	EP300	E1A binding protein p300	1484.11	0.5906	0.0488	0.0015
218359_at	C20orf98	Chromosome 20 open reading frame 98	1486.9	0.6289	0.0492	0.0015
230403_at	RFX3	CDNA FLJ45905 fis; clone OCBBF3026576	1490.36	0.5964	0.0496	0.0016
