# Supplementary material for: Changes in transcriptome of native nasal epithelium expressing F508del-CFTR and intersecting data from comparable studies
Source: Respir Res. 2013 Mar 28;14(1):38. doi: 10.1186/1465-9921-14-38 (PMC3637641; doi:10.1186/1465-9921-14-38)
Supplement: Additional file 5 — Collapsed gene lists (from Additional files 3 and 4) used in comparison and generation of Table 9 and Figure 7. [file 1465-9921-14-38-S5.xlsx]

## Sheet: LISTS FOR COMPARISON
Collapsed gene lists (from Additional Files 3 and 4) used in comparison and generation of Table 9 and Figure 7.
OGV NAS UP	OGV NAS DOWN	OGV BRONCH UP	OGV BRONCH DOWN	CLARKE NAS UP	CLARKE NAS DOWN	Ranked alphabetically
(n=616)	(n=303)	(n=441)	(n=510)	(n=431)	(n=607)
ABCA7	ABCA13	ACATE2	ABCA13	ATP1B3	ABCC6	Ogv = Ogilvie et al (2011) reanalysed using RP statistic
ACP5	ABCC13	ACP5	ABCC13	7A5	ACAT1	Clarke = relaxed lists, present study
ACTG1	ACADM	ACTB	ABCC5	ABI1	ADGB	Nas = nasal epithelium
ADAM15	ADH1A	ACTR3	ACADM	ACAA2	AES	Bronch = bronchial epithelium
AES	ADH1C	ADAM19	ACCN2	ACACA	AGPAT4
AIF1	ADORA2B	ADAM8	ADCY9	ACTN4	AGTRAP
AKAP8L	AGR2	ADM	ADH1A	ACTR3	AK7
AKR1B1	AIRE	ADORA2A	ADH1C	ADM	AKNA
AKR1C1	AKR1C3	AIF1	ADH7	ADNP	ALDH3B1
AKR1C2	AKR7A2	ALDOA	ADHFE1	AIM2	AMFR
ALDH2	ALDH3A1	ALOX5	ADPRHL2	AKR1B10	ANKUB1
ALDH3B1	ALDH3A2	ALOX5AP	AHI1	ALDH1A3	AP2B1
ALDH7A1	ALDH9A1	ALPL	AHR	ALDH3B2	APCDD1
ALDOA	ALPL	AP2S1	AHSA2	ALOX5AP	APOBEC4
ALOX15B	AMD1	AP3S1	AIRE	AMD1	APOD
ALOX5AP	ANK3	APBB1IP	AKR1C1	ANKRD17	ARL6
ANPEP	AP3D1	APOD	AKR1C4	AQP9	ARMC2
ANXA1	ARF1	AQP9	ALCAM	AREG	ARMC3
ANXA2	ARHGAP1	AREG	ALDH1A1	ARHGAP15	ATP6AP1
AP1G2	ARL2	ARHGAP9	ALDH3A1	ARHGEF7	ATP6V0A4
AP1S1	ATP12A	ARHGDIB	ALDH3A2	ATP10B	ATPIF1
APCDD1	ATP6V1B1	ARPC1B	ALDH3B1	ATRX	B3GAT3
APOD	AUTS2	ARPC2	ALPP	B4GALT5	B3GNT5
APOE	BLZF1	ARPC3	AMY1A	BCAS3	B7
APOL1	BTF3	ARPC5	AMY2A	BCL2A1	BAG2
AQP3	C10orf81	ARPC5L	AMY2B	BCL2L15	BAIAP3
AQP5	C12orf14	ASC	ANK3	BENE	BANF1
ARF5	C19orf2	ATP5B	APLP2	BLNK	BASP1
ARFGAP1	C19orf24	ATP5E	APOBEC3A	C10orf3	BBOX1
ARHGDIA	C20orf85	ATP5G3	APOC1	C11orf8	BBS4
ARL3	C21orf56	ATP5O	APP	C12orf36	BCAS3
ARMC3	C3	ATP6V0B	ARHGAP18	C14orf138	BCMP11
ATOX1	C6orf29	ATP6V0C	ARHGEF4	C14orf31	BG1
ATP1B1	C9orf89	ATP6V0D1	ASAH1	C1orf39	BICC1
ATP1B3	CALM2	ATP6V1B2	ASTN2	C1QR1	BNIP3
ATP2A3	CAMK1D	ATP6V1D	ATP1A1	C20orf129	BSCL2
ATP5A1	CAPS	ATP6V1E1	ATP6V1B1	C20orf42	BTBD3
ATP5D	CAST	ATPIF1	ATPIF1	C21orf63	C10orf107
ATP5E	CD164	B2M	AUTS2	C2orf33	C10orf115
ATP5H	CDC16	BASP1	BLZF1	C3orf70	C10orf63
ATP5J2	CDC20	BCL2A1	BMI1	C4.4A	C10orf79
ATP6AP1	CDC42EP4	BIRC3	BNIPL	C6orf93	C11orf16
ATPIF1	CHST9	BRI3	BZRAP1	C8orf4	C11orf2
AZGP1	CLSTN1	BTG1	C10orf6	CA2	C14orf140
B2M	CP110	BTG2	C10orf81	CALB1	C14orf142
B4GALT1	CPD	C1orf38	C10orf92	CAMK2D	C14orf45
B4GALT4	CRYM	C20orf24	C11orf1	CAST	C14orf50
BAIAP2	CSDA	C20orf43	C11orf16	CAV1	C14orf66
BAIAP3	CSRP1	C21orf59	C14orf132	CAV2	C15orf26
BASP1	CTDSP2	C3AR1	C14orf66	CCNE2	C16orf33
BCAP31	CTNNA1	CALM2	C20orf12	CCR1	C17orf97
BCL2A1	CXCL6	CAP1	C20orf177	CD36	C1orf141
BCL2L1	CYP26A1	CAPZA1	C21orf77	CD44	C1QTNF5
BCL3	CYP2J2	CARHSP1	C3	CD53	C20orf102
BIRC3	DAP	CARS	C5orf4	CD69	C20orf28
BLCAP	DDAH1	CASP4	C6orf118	CDC42	C20orf85
BRD2	DGCR6L	CCL20	C6orf170	CDKN2B	C20orf98
BSG	DNAJA3	CCL3	C9orf45	CDYL	C21orf13
BTG2	DNALI1	CCL3L1	C9orf5	CEACAM5	C21orf58
C14orf66	EEF1D	CCL4	C9orf80	CENTG2	C21orf59
C19orf21	EEF1G	CCNA1	C9orf85	Cep290	C22orf15
C1QB	EFEMP1	CCND3	CAPS	CFLAR	C22orf16
C20orf24	EPB41L3	CCR1	CAPS2	CHES1	C2orf23
C21orf77	EPRS	CCRL2	CAST	CHPT1	C2orf81
C6orf108	F3	CD22	CAT	CLC	C3orf15
C6orf125	FANK1	CD37	CATSPER2	CLCA2	C3orf16
C7orf26	FLJ13815	CD48	CCND1	CLCA4	C5orf4
C9orf85	FLJ20006	CD53	CCNL2	CLDN1	C6orf102
CA12	FLJ21673	CD63	CCRL1	CLECSF6	C6orf108
CALM1	FLRT3	CD74	CD164	CPA3	C6orf152
CALML3	FMO2	CD83	CD44	CPA4	C6orf154
CALML5	FMO3	CD97	CDC16	CREB1	C6orf165
CAP1	FOXA1	CDA	CDK10	CRIM1	C6orf206
CAPNS1	FPGS	CDC20	CDK5RAP3	CSF2RB	C6orf32
CAPS	FTL	CDKN1A	CGN	CTSC	C6orf97
CARS	FZD6	CDKN2D	CHAD	CUX1	C9orf103
CATSPER2	GABPB2	CEACAM5	CHRNA5	CXCL10	C9orf115
CBR3	GABRP	CEBPB	CHST9	CXCL6	C9orf116
CCND3	GLTSCR2	CEBPD	CIRBP	CXCR4	C9orf117
CD14	GMNN	CFL1	CLCA2	CYBB	C9orf135
CD24	GOLGA4	CHCHD2	CLDN1	CYR61	C9orf18
CD47	GPR1	CLDN3	CLDN8	CYSLTR1	C9orf21
CD59	GRHPR	CLDN7	CLK1	D2S448	C9orf24
CD63	GSTA1	COPEB	CLK4	DAF	C9orf48
CD74	GSTA2	CORO1A	CLSTN1	DDX26	C9orf9
CD9	GSTA3	COTL1	CLTC	DKFZP434E2135	C9orf98
CDC26	GSTA4	COX17	CLU	DKFZp434I1610	CAB39
CDH1	GSTA5	COX4I1	CNN3	DKFZP564F0522	CABYR
CDKN1A	GYLTL1B	COX5A	COL21A1	DKK1	CAP2
CDKN2B	HBA2	COX6C	COL4A5	DLG1	CAPS
CEACAM6	HBB	COX7C	COL7A1	DOCK8	CARS
CECR1	HDLBP	CPA3	CPD	DPP4	CASC1
CFL1	HES4	CREB5	CREB1	DREV1	CCDC11
CHPT1	HEY1	CSF3R	CROCC	DSC2	CCDC78
CLCA2	HIST1H4C	CSNK1D	CSAD	DSC3	CCL15
CLCA4	HLA-DRB4	CST6	CTNNAL1	DSG3	CCNA1
CLDN1	HMG1L10	CST7	CTSC	DTR	CCRK
CLDN23	HMGB1	CTGF	CXCL6	DTX4	CD19
CLDN3	HMGCS2	CTSD	CYP26A1	DUSP10	CD24
CLDN7	HMGN2	CTXN1	CYP2J2	EAT2	CD97
CLIC1	HS3ST1	CXCL1	CYP4B1	EBI2	CDHR3
CLN3	HSPA1B	CXCL16	CYP4F3	ECHDC1	CDHR4
CLPTM1	HSPH1	CXCR4	CYP51A1	ECHDC3	CDKL2
CLTB	IARS	DARS	DAPP1	EGR3	CECR1
CLU	IFI16	DDIT3	DDX5	EIF4G3	CEL
COBRA1	IFP38	DDT	DKFZP434C131	ELOVL6	CES1
COPS7A	IL18	DEFA1	DKFZP434I1735	EPHA4	Ces2
COQ4	IL8	DIAPH1	DKFZp761K1423	EPLIN	CETN2
COTL1	IPLA2(GAMMA)	DNAJC7	DLEC1	EREG	CGI-14
COX6A1	ISG20	DNAL4	DMC1	ESR1	CGI-38
COX6C	ITGB1	DOCK2	DNAH10	ETS2	CHCHD6
COX7A1	ITM2A	DPYSL3	DNAH7	EVI2B	CHES1
COX7A2	ITM2B	DUSP1	DNAI1	EXT1	CHST5
COX7B	KAL1	DUSP4	DNAJA4	FAM126A	CHST9
CP	KCNE3	DUSP5	DNALI1	FAM36A	CKB
CPA4	KHSRP	ECHS1	DNCH2	FCGBP	CLDN16
CREB1	KIAA0528	EEF1D	DNCL2A	FCGR2A	CLDN23
CRIP2	KIAA1324	EEF1G	DUSP19	FCGR3A	CLDN3
CSF3R	KIAA1430	EFHD2	EEF2K	FEM1A	CLDN8
CST3	KIF21A	EGR1	EFEMP1	FER1L3	CLGN
CSTA	KLHDC2	EGR2	EFHC1	FGFBP1	CLMN
CTSB	KLK11	EHD1	EFHD1	FGG	Cmbl
CTSD	KRT15	ELF1	EFNB3	FGL2	CNTN3
CTSZ	KRT19	ENDOG	EGFL3	FKBP14	COL21A1
CXCR4	LANCL1	ENO1	ENPP5	FLI1	COL28A1
CYB561	LASP1	EPSTI1	EPHX1	FLJ14681	COQ4
CYB5R1	LDHB	EVI2B	EVI5	FLJ21106	CORT
CYBA	LGALS8	FACL2	EYA1	FLJ21918	COX7A1
CYP1B1	LIMK2	FASN	F3	FLJ22649	CPNE2
DAD1	LOC120376	FAU	FABP4	FLJ22833	CRIP1
DAPK1	LOC125910	FCER1G	FABP6	FLJ23342	CRIP2
DAZAP2	LOC127545	FCGR3A	FANK1	FLJ23556	CRISP2
DCTN2	LOC155340	FCN1	FBXO9	FLJ32115	CSPG2
DDIT4	LOC158345	FGR	FCAR	FLJ33069	CTGF
DDIT4L	LOC341315	FKBP1A	FCGBP	FLJ39739	CTSD
DDR1	LOC342405	FLJ23306	FGFR3	FLJ40432	CUEDC1
DDT	LOC342808	FLNA	FKBP14	FLJ41375	CXorf30
DDX5	LOC343363	FLOT1	FKSG17	FOS	CXorf41
DEFB1	LOC374596	FOS	FLJ00060	FOXP1	CXorf44
DGKZ	LOC375207	FOSB	FLJ12078	FPRL1	CYorf15A
DHRS7	LOC375406	FOSL2	FLJ12409	FRMD4B	CYP24A1
DHX30	LOC376138	FOXJ1	FLJ13815	FZD8	CYP2S1
DIRC2	LOC376348	FPR1	FLJ20006	G0S2	CYP4B1
DNAH3	LOC376965	FTHFD	FLJ20700	GALNT7	CYP4F11
DNAH9	LOC387845	FTL	FLJ20972	GBA3	DCAMKL1
DNAJB2	LOC388125	G0S2	FLJ21106	GCNT3	DCDC2
DNER	LOC389141	GABARAP	FLJ21673	GFPT1	DCDC2B
DPP7	LOC391023	GADD45B	FLJ23529	GJA1	DDX54
DUOX1	LOC400006	GARS	FLJ33084	GNAI1	DEFB124
DUSP1	LOC400587	GBP5	FLJ33674	GNE	DGCR6
DUSP14	LOC401470	GCA	FLJ34047	GPR109A	DISC.
DUSP19	LOC402176	GCNT3	FLJ36166	GPR109B	DISP2
DUSP4	LOC402587	GDF15	FLJ39653	GPR43	DKFZp434A128
DUSP5	LRIG1	GK	FLJ40113	GULP1	DKFZP434A1319
ECM1	LRRN1	GLA	FLJ40427	Gup1	DKFZp434E1822
EGR1	LTA4H	GMDS	FLNB	GZMB	DKFZp434E2321
ELMO3	LTF	GMFG	FLRT3	H1F0	DKFZP434H0115
EMP1	MAOB	GNA13	FMNL2	H63	DKFZP434I092
EMP2	MAP3K1	GNAI2	FMO2	HDAC9	DKFZp434I099
EPHX1	MATR3	GPSM3	FMO3	HIST1H1C	DKFZp434K1815
EPS8L1	MBNL2	GSN	FNBP4	HIST1H2AC	DKFZp547I048
ERBB3	MCM8	GSTA2	FOLR1	HIST1H2BK	DKFZP564O243
ERH	MFAP2	H3F3A	FOXA1	HIST1H3H	DKFZp686G0786
F11R	MFN1	HBA1	FTO	Hivep3	DKFZp686P12109
FABP5	MGAM	HBA2	FUT6	HK2	DLEC1
FABP6	MICAL3	HBB	GABPB2	HMGCS1	DMRT1
FAM32A	MMP10	HBXIP	GADD45G	HNRPA1	DNAH10
FASN	MRPL12	HCK	GALNT3	HNRPD	DNAH3
FBXO32	MRPL22	HCLS1	GBP3	Hook3	DNAH5
FBXW5	MSMB	HCP5	GCLC	HPSE	DNAH6
FCAR	MT1F	HIST1H1C	GNAS	HRH1	DNAH7
FCGBP	MT1J	HIST1H2AE	GNPNAT1	HS6ST2	DNAH9
FCGR3A	MT2A	HIST1H2BD	GOLGA2	HSC20	DNAI1
FKBP5	MTNR1A	HIST1H2BK	GPR1	HSD11B1	DNAI2
FLJ20972	MUC2	HLA-A	GPR155	HSPB8	DNAL4
FLJ21106	MUC20	HLA-B	GRIN3B	ID1	DNALI1
FLJ23529	MXD4	HLA-C	GSTA1	IFNGR1	DNCH2
FLJ25222	MYB	HLA-E	GSTA3	IFNGR2	DNCL2A
FLJ36032	N4BP2	HMOX1	GSTA5	IFRD1	DNCL2B
FLJ40113	NAP1L1	HN1	HAGHL	IGF1R	DNER
FOS	NARS	HPCAL1	HBG1	IGFBP3	DSCR1L2
FOXC1	NAV2	HRASLS2	HBG2	IGSF6	DUSP14
FOXJ1	NCKAP1	HSPA1A	HECTD1	IL19	DYX1C1
FPR1	NCOA4	HSPA1B	HMGB1	IL1B	DZIP1
FTH1	NDUFA4	HSPA8	HNMT	IL1R1	ECM2
FTHFD	NDUFC2	HSPBP1	HSD17B7	IL1R2	ECRG4
FUCA2	NDUFV1	ICAM3	IARS	IL8	ECT2L
FURIN	NELL2	IDH2	ICA1	IL8RB	EDG7
FUT3	NKX3-1	IER2	IDS	INSIG1	EFCAB1
FUT6	NOS2A	IER3	IFP38	IQWD1	EFHC1
G0S2	NR2F2	IFI16	IKBKAP	IRS1	EFHC2
GABARAP	NTS	IFI27	IL18	ITGB8	EIF1AY
GALNT4	NUBP2	IFI30	INADL	ITSN1	EML1
GCNT3	OAT	IFI35	ING5	KBTBD9	ENO2
GDF15	OXTR	IFI44	IPLA2(GAMMA)	KIAA0410	ENO4
GGH	PABPC3	IFIT2	IRX2	KIAA0922	ENPP5
GHITM	PAPOLA	IFITM1	ITCH	KIAA1272	EP300
GLTP	PCM1	IFITM2	ITGA2	KIAA1434	EPB41L3
GNAS	PDCD4	IFITM3	ITGB5	KRT13	EPHX1
GNB2L1	PER3	IFNGR2	ITLN1	KRT14	EPIM
GNPNAT1	PFN1	IGFBP3	ITM2A	KRT23	EPPB9
GPNMB	PHGDH	IGSF6	KAL1	KRT24	ERBB4
GPR108	PLAU	IL18R1	KBTBD6	KRT6A	ESRRBL1
GPR110	PMPCB	IL18RAP	KCNH6	LCHN	EYA2
GPR155	PNMA1	IL1B	KCNJ16	LCP2	FABP6
GPR56	POLA2	IL1R2	KIAA0220	LEMD1	FAIM
GPRC5C	POMT1	IL1RN	KIAA0397	LGI1	FAM13C1
GPX2	PPM1G	IL2RG	KIAA0492	LIMK2	Fam154b
GPX3	PPP1CC	IRAK1	KIAA0528	LIPL3	FAM166B
GPX4	PPP1R16A	IRAK3	KIAA0924	LITAF	FAM182A
GSTP1	PRDX4	IRF1	KIAA1324	LNPEP	FAM183A
H1F0	PRO1843	IRF7	KIAA1377	LOC115294	Fam229B
H2AFJ	PROS1	ISG20	KIAA1473	LOC145741	FANK1
H2AFZ	PSIP1	ITGAX	KIAA1977	LOC150759	FBXL8
H3F3A	PSME1	KLF2	KIF21A	LOC151878	FBXO15
HCFC1R1	PTBP1	KPNA2	KLF5	LOC220729	FBXW9
HINT2	PTER	KRT8	KLHDC2	LOC23117	FDXR
HIST1H1C	PTGFR	LAP3	KLK11	LOC256021	FHL1
HIST1H2AH	PTMA	LAPTM5	KRT15	LOC283567	FILIP1
HIST1H2BK	RAB10	LBR	KRT5	LOC286272	FKBP6
HIST2H2AC	RAB37	LCN2	LAMA5	LOC374491	FLJ10305
HK1	RAB40C	LCP1	LDHB	LOC54103	FLJ10781
HLA-A	RAGE	LCP2	LEPREL2	LOC57168	FLJ11004
HLA-B	RHPN2	LDHA	LGALS3	LOC645323	FLJ11196
HLA-C	RNASET2	LILRB2	LIPA	LPHN2	FLJ11724
HLA-DMB	RNF126	LILRB3	LIPT1	LRAP	FLJ11767
HLA-DPA1	RPA1	LIMS1	LMO4	lsm12	FLJ12476
HLA-DPB1	RPL13A	LITAF	LOC120376	LY6D	FLJ12571
HLA-DQA1	RPL21	LOC129881	LOC130678	LY96	FLJ12953
HLA-DQB1	RPL24	LOC170371	LOC144448	LYN	FLJ14566
HLA-DRA	RPL26	LOC200916	LOC146177	Macc1	FLJ14827
HLA-E	RPL27	LOC374572	LOC150371	MAD	FLJ16686
HLA-F	RPL29	LOC375029	LOC155340	MAK3	FLJ20152
HMGN3	RPL32	LOC375391	LOC158345	MALAT1	FLJ20156
HOMER2	RPL35	LOC387805	LOC161291	MAML2	FLJ21127
HSBP1	RPL36	LOC389865	LOC255374	MAN1A1	FLJ21159
HSD11B2	RPL37	LOC392758	LOC283970	MAN2A1	FLJ21827
HSPA8	RPL41	LOC400610	LOC284064	MAP2	FLJ21839
HSPB1	RPS14	LRRC23	LOC284434	MBNL2	FLJ21963
HSPB8	RPS18	LSP1	LOC285188	MDS1	FLJ22490
HSPBP1	RPS21	LTB	LOC285296	MED6	FLJ23049
HSPE1	RPS26	LY96	LOC286157	MFAP3L	FLJ23074
HYDIN	RPS29	LYN	LOC286177	MGC34923	FLJ23129
ID1	RPS3A	MAP1LC3A	LOC338799	MKL2	FLJ23514
ID3	RPS4X	MAP4K4	LOC341315	MKNK1	FLJ23529
IER2	RPS5	MCOLN1	LOC342405	MLL3	FLJ23554
IER3	RSU1	MGAM	LOC343363	MLLT10	FLJ23577
IFI27	RYK	MGC7036	LOC343384	MLSTD2	FLJ23598
IFI30	S100A6	MIA	LOC347348	MMP1	FLJ23834
IGFBP2	SACM1L	MMP25	LOC374490	MMP12	FLJ25333
IGFBP4	SCIN	MMP9	LOC374596	MMP13	FLJ25955
IGFBP7	SCYL1	MNDA	LOC374811	MNDA	FLJ31606
IGJ	SEC24D	MPP1	LOC374975	MRC1	FLJ32499
IL1B	SEC63	MRPL15	LOC375049	MRPS6	FLJ32786
IL1R2	SEMA3C	MRPL20	LOC375172	MSCP	FLJ32844
IL8	SERP1	MRPL27	LOC375249	MTHFD2	FLJ32884
IMUP	SH3BGRL	MRPL47	LOC375342	MUC2	FLJ32921
IRAK1	SHCBP1	MT2A	LOC375506	MYCPBP	FLJ32926
ITGAX	SIPA1L1	MTCO1	LOC375665	MYO9A	FLJ33084
ITGB4	SLC16A9	MTND2	LOC376138	MYST3	FLJ33620
JUP	SLC1A5	MUC1	LOC376141	NDRG1	FLJ35630
KBTBD6	SLC25A29	MUC13	LOC376156	Neat1	FLJ35834
KDELR1	SLC2A10	MX1	LOC377296	NEDD4L	FLJ36004
KIAA0397	SLC35A3	MX2	LOC377524	NFAT5	FLJ36119
KIAA0913	SLC7A11	MYL6	LOC377527	NKIR	FLJ37357
KIF13B	SLITRK6	N4BP1	LOC377653	NPEPPS	FLJ37464
KRT13	SLPI	NAGK	LOC387845	NR3C1	FLJ39553
KRT14	SMAP-1	NAPA	LOC387927	NRD1	FLJ40852
KRT16	SMARCA2	NCF1	LOC388125	NS3TP2	FLJ40873
KRT17	SNRPD2	NCF2	LOC388152	NT5C2	FLJ40919
KRT23	SNX3	NCF4	LOC388165	OAS1	FLJ44290
KRT24	SPRY2	NDEL1	LOC388382	OFD1	FLJ44299
KRT5	SRRM1	NDRG1	LOC388536	OSM	FLJ45803
KRT6A	SSB	NDUFS6	LOC389050	OVOL1	FLJ46266
KRT6B	STAT1	NDUFV2	LOC389118	PAG	FLJ46675
KRT6C	SULT1A1	NEDD8	LOC399948	PAM	FLJ90538
KRT7	SULT1A2	NFKBIA	LOC399972	PAPLN	FLJ90757
KRT8	TBCA	NFKBIE	LOC400006	PARP14	FOXJ1
KRTCAP2	TCEA1	NINJ1	LOC400320	PBEF1	FTHFD
KYNU	TCERG1	OAZ1	LOC400749	PDCD1LG1	FTO
LAMB3	TEF	ORM1	LOC401082	PDE4B	GALM
LCN2	TEKT1	OSM	LOC401219	PDZK3	GIPC2
LCP1	TF	OSTF1	LOC401470	PGM2	GLRB
LDHA	TFF3	OTUB1	LOC401483	PHACTR2	GNA14
LGALS3	TFPI2	PADI4	LOC402100	PIAS1	GNB2
LGALS7	TMC4	PAK1	LOC402557	PIAS2	GPC4
LITAF	TNRC9	PARK7	LOC51145	PLAC4	GPX3
LMNA	TRAM1	PBEF1	LOC91170	PLAG1	GRCA
LOC126208	TRIM22	PFDN2	LRIG1	PLAGL1	GRCC9
LOC129439	UAP1	PFN1	LRP11	PLAT	GRIN3B
LOC131691	UGT2A1	PI3	LRRC2	PLEK	GSDMDC1
LOC132203	UGT2B11	PIK3CD	LRRFIP1	PLEKHA1	GSTA2
LOC134478	UGT2B7	PLAUR	LTF	PLEKHA5	GSTM1
LOC137797	UROS	PLEK	LY6D	PLEKHH1	GSTM2
LOC138255	VNN3	PLSCR1	LY6H	PLSCR1	GSTT1
LOC146439	WARS	PLUNC	LYZ	POLK	GTL3
LOC150978	WBP1	PMAIP1	MAGED2	POU2F3	GTPBP6
LOC158125	XPO6	PNMA1	MAOB	PP	H1FX
LOC222901	YY1	POLR2F	MAPK8IP3	PP2135	HAGHL
LOC256686	ZCCHC7	POLR2G	MBTPS1	PPP1R12A	HDGF
LOC283698	ZMYND10	POM121	MCCC1	PPP3CA	HGD
LOC284434	ZNF33A	PPIF	MCM8	PRDM1	HIST1H4C
LOC285188	ZNF83	PPP1R15A	MGC12760	PRELID2	HLA-DQA1
LOC285296		PPP2CA	MGC13053	PRG1	HLA-DRB1
LOC339804		PPP2R1A	MGC16703	PRKAG2	HOMER2
LOC343521		PRDX5	MGC18216	PRKCH	HOXB2
LOC347348		PRO2013	MGC40157	PRKRA	HRASLS
LOC374284		PROK2	MGC50836	PRV1	HRASLS2
LOC374395		PSMA5	MGEA5	PSCDBP	HRMT1L4
LOC374430		PSMA7	MGP	PSIP1	HSPBP1
LOC374490		PSMB10	MICA	PTEN	HSPC065
LOC374572		PSMB3	MICAL3	PTGS2	HSPC196
LOC374699		PSMB6	MLPH	PTHLH	HSPCB
LOC374975		PSMB7	MORF4L2	PTPRC	HYDIN
LOC375029		PSMB8	MRP63	PTPRE	IGFBP2
LOC375249		PSMB9	MS4A8B	PTPRJ	IL12A
LOC375459		PSMD11	MSH3	PTPRK	IL5RA
LOC375460		PSME1	MST1	PUM2	IL7
LOC375506		PSME4	MUC15	RAB27B	INHBB
LOC376141		PSTPIP1	MUC5B	RAI3	IPO4
LOC376874		PTAFR	MXD4	RAPGEF6	IQCA
LOC387805		PTGS2	MYO5C	RAPH1	KATNB1
LOC387908		PTK2B	N4BP2	RARRES1	KCTD11
LOC388382		PTN	NARF	RBPMS	KIAA0367
LOC399917		PTPN6	NDUFA5	RDH-E2	KIAA0500
LOC400610		RAB13	NDUFC2	REL	KIAA1345
LOC401219		RAB20	NEIL1	RGS13	KIAA1505
LRP10		RAC1	NEK11	RGS18	KIAA1529
LRRC23		RAMP1	NELL2	RGS2	KIAA1549
LRRFIP1		RARRES3	NFAT5	RHOH	KIAA1799
LSM7		RASSF2	NFATC3	Rit1	KIAA1908
LSP1		RGS1	NFIA	RLIM	KIAA1967
LTBR		RGS2	NIN	RNF149	KLHL13
LY6E		RNASET2	NMNAT1	RNF152	KLHL6
LYNX1		RNF149	NOS2A	RNF19	KLP1
LYPLA2		RPEL1	NPIP	RPS6KA3	KNDC1
LYZ		RPL13	NT5C2	RRM2	LAMB2
MAGOH		RPL23A	NTS	RUNX2	LDLRAD1
MAL		RPL24	NUCB2	S100A8	LOC100134317
MANBAL		RPL31	NXF2	S100A9	LOC116211
MAP1LC3A		RPL35	OFD1	SAMD12	LOC116238
MAP3K8		RPL39	OGT	SCD	LOC119710
MAPK8IP1		RPL41	OXTR	SCD4	LOC120379
MAPKAPK2		RPS10	PAPSS1	SCEL	LOC123872
MBTPS1		RPS14	PBOV1	SCFD1	LOC128153
MCOLN1		RPS19	PCBP2	SDHAL2	LOC128344
MDH2		RPS2	PCDH17	SDPR	LOC129138
MDK		RPS4X	PCDHB9	SEC8L1	LOC129881
MGC14376		RPS6	PCSK5	SERPINA3	LOC132671
MGC35285		RRAD	PCYOX1	SERPINB13	LOC134121
MGC52000		RRAGC	PER2	SERPINB2	LOC146177
MGLL		RTDR1	PER3	SERPINB4	LOC146542
MIA		S100A10	PERP	SERPINE2	LOC146845
MIDN		S100A11	PFN2	SERTAD3	LOC161577
MMP14		S100A12	PHIP	sfrs4	LOC165186
MMP7		S100A6	PIAS3	SIAT1	LOC197336
MMP9		S100A8	PILRB	SLA	LOC199920
MNS1		S100A9	PIP5K2B	SLC12A2	LOC200772
MPDU1		S100P	PKD2	SLC16A14	LOC201651
MRP63		SAA1	PLEKHH1	SLC16A4	LOC220074
MRPL33		SAA2	POGZ	SLC16A7	LOC255512
MRPL51		SAA4	POLH	SLC19A2	LOC283400
MRPL53		SAMSN1	POLK	SLC26A4	LOC283480
MRPS31		SCGB3A1	POLR2J2	SLC2A3	LOC284434
MS4A8B		SDCBP	POMT1	SLC35A3	LOC339809
MSH3		SDF2L1	PPL	SLC35C1	LOC344595
MSLN		SEMA4D	PPOX	SLC6A14	LOC348262
MTATP6		SEPX1	PPP1R16A	SLC7A11	LOC352909
MTCO1		SERF2	PPP2CB	SMURF1	LOC387882
MTCO2		SERPINA1	PRDX6	SMURF2	LOC388389
MTND1		SERPINA3	PRNP	SNRPA1	LOC390940
MTND2		SERTAD1	PRO0456	SNX16	LOC401431
MTND4		SF3B5	PRO1853	SOSTDC1	LOC440335
MTND4L		SH3BGRL3	PROS1	SOX7	LOC57821
MTND5		SHFM1	PTGFR	SOX9	LOC644058
MUC1		SLA	PTPRZ1	SP192	LOC644450
MUC13		SLC2A3	PZP	SPINK5	LOC64744
MUC4		SLC43A3	RABL2B	SPRR1A	LOC650794
MVP		SNX10	RAD51L1	SPRR2A	LOC729013
MYADM		SOD2	RAGE	SPRR3	LOC730101
MYL6		SP110	RBBP4	SRPX	LOC81691
NBL1		SPP1	RBM5	SSH2	LOC83690
NDRG2		SQRDL	RBM6	STCH	LOC89944
NDUFA1		SRP19	RGNEF	STRN	LOC90288
NDUFB1		STK10	RPL10A	SYNJ1	LOC90522
NDUFB10		STK4	RPL12	TAF11	LOC90835
NDUFB2		STOM	RPL18	TAGAP	LRP16
NDUFB4		STXBP2	RPL30	TCERG1	Lrp2bp
NDUFS3		TAGLN2	RPL7	TCF12	LRRC10B
NDUFS4		TALDO1	RPL8	TCN1	LRRC46
NDUFS5		TANK	RPL9	TFCP2L4	LRRC6
NET1		TAP1	RPLP0	TFF1	LRRIQ2
NFAT5		TBC1D15	RPLP1	TGFBR2	macrod2
NFE2L1		TBC1D7	RPS17	TMCC3	MAGI2-AS3
NFKBIA		TCN1	RPS3	TMEM1	MAK
NMU		TIMM8B	RSU1	TMEM16A	MAOB
NPD007		TIMP1	RYR3	TMEM22	MAP1A
NT5C2		TLR2	SACM1L	TMEM45A	MAP6
OAS1		TMPRSS4	SCARB2	TNFSF13B	MB
OGDH		TMSB10	SCD	TOP2B	MEP1A
OSM		TMSL3	SCGB1A1	TOPK	MGC10744
OTUB1		TMSL4	SCGB3A2	TPM4	MGC10992
P4HB		TNFAIP2	SCIN	TRIB2	MGC12458
PCBP2		TNFAIP6	SCN11A	TRPM7	MGC13040
PCYOX1		TNFRSF18	SCNN1A	TTC13	MGC16028
PERP		TNFRSF1A	SEC14L3	TTID	MGC16186
PHYH		TNFRSF1B	SEC63	TUBD1	MGC16372
PI3		TNFRSF6B	SELENBP1	TUBGCP3	MGC17791
PIGQ		TNFSF13B	SEMA3C	TYRP1	MGC20446
PINK1		TNFSF14	SEMA3E	UBE2E3	MGC20806
PIP		TNIP1	SEPP1	UCA1	MGC26610
PITPNM1		TOM1	SERP1	UPP1	MGC26979
PKM2		TOR3A	SERPINF1	USP25	MGC27019
PLAC8		TPD52L2	SERPINI2	USP3	MGC2752
PLAT		TPM3	SF3B1	VCL	MGC29671
PLAU		TPM4	SFRS7	VMP1	MGC3036
PLAUR		TREM1	SFTPB	VNN1	MGC33630
PLEK		TUBA4	SH3BGRL	WASPIP	MGC33692
PLP2		TYROBP	SH3YL1	WDFY1	MGC34837
PLTP		UBB	SHCBP1	WFDC2	MGC35043
PLUNC		UBE2R2	SLB	WNT5A	MGC35194
PLXNB2		UBE2S	SLC15A2	XBP1	MGC39827
POLR2A		UBN1	SLC16A9	XIST	MGC40178
POLR2L		UCP2	SLC1A5	XPO4	MGC4093
POMT2		UPK1B	SLC22A4	YEATS2	MGC45438
POR		UQCRFS1	SLC23A1	ZFAND5	MGC5139
PPA2		USP10	SLC25A29	ZNF234	MIF
PPIL3		VAMP8	SLC26A4	ZNF532	MIPOL1
PPIL6		VASP	SLC27A2	ZNF638	MKX
PPL		VNN2	SLC2A10	ZNF83	MLF1
PPOX		VPS18	SLC31A1	ZSWIM6	MMP10
PPP1CA		VPS35	SLC35E2		MNS1
PRDX5		WAS	SLC38A2		MOPT
PRO1853		WBSCR27	SLC4A4		MS4A8B
PRO2013		WDTC1	SLC4A8		MSH3
PROM2		WSB2	SLC6A16		MSH5
PRPF31		YWHAE	SLC7A11		MT
PRPF8		ZFP36	SLITRK6		MYCT1
PSAP		ZFP36L1	SMAP-1		MYLK
PSCA		ZMYND10	SMG1		NALP1
PSMA2		ZYX	SNAPC1		NCALD
PSMB8			SNRPN		NEK1
PSME2			SNX14		NEK11
PTGES			SPAG6		NELL2
PTGS2			SPAG8		NESG1
PTOV1			SPON2		NME5
PTP4A2			SPRY2		NME7
PTPRF			SPTLC1		NOR1
PVRL2			SQLE		NP25
PYCR2			SRRM1		NUCB2
PYGB			SSBP4		NUDT14
RAB13			STK36		NYD-SP14
RAB24			STXBP4		Odf2l
RAB25			SULT1A1		Odf3b
RAB36			SUV39H2		OR7E47P
RAB5C			SYAP1		Orai2
RAC1			SYNE1		OSBPL6
RAD51L1			TAF1C		PACRG
RALY			TARBP1		PCDH19
RAMP1			TBC1D8		PCSK5
RARRES1			TCERG1		PCYT2
RARRES3			TEF		PEN2
RBM3			TEP1		PEX6
RBP1			TLR5		PGEA1
RBX1			TMEM14A		PH-4
RGS2			TMEM17		PHGDH
RHBDL2			TMEM19		PHYHD1
RHOBTB3			TMEM9		PITPNM1
RNASE1			TMSL6		PKIG
RPL11			TNFRSF19		PLA2G10
RPL12			TNFRSF25		PLCL3
RPL18			TNRC9		PLD3
RPL30			TOMM20		PLTP
RPL36AL			TRA2A		PLUNC
RPLP1			TRIM2		POR
RPLP2			TRPV4		POU2AF1
RPS16			TSC22D1		PPIL6
RPS24			TTC14		PPOX
RPS4Y2			TTC16		PPP1R15A
RRAD			TTC17		PPP1R16A
RRBP1			TTC3		PPP1R42
RTN4			TTF2		PR1
S100A10			TTLL3		PRDX5
S100A12			UAP1		PRNPIP
S100A13			UGT2A1		PROS1
S100A14			UGT2B11		PRSS12
S100A16			UGT2B7		PTGFR
S100A2			USP14		PTPRN2
S100A4			VPS41		PYCRL
S100A8			WBP1		PZP
S100A9			WFDC6		QIL1
SAA1			WNT5B		RABL2A
SCD			WSB1		RABL2B
SCGB2A1			XBP1		RABL4
SCGB3A1			XRCC2		RAGE
SDC1			ZDHHC8		RAMP1
SDC4			ZFHX2		RARRES2
SDCBP			ZNF136		RBM24
SELO			ZNF14		RBP1
SELP			ZNF160		REC8L1
SEMA3E			ZNF266		REM1
SEPW1			ZNF33A		REPS1
SEPX1			ZNF430		RFX2
SERF2			ZNF440		RFX3
SERPINA3			ZNF454		RHBDL7
SERPINB1			ZNF529		RHCE
SERPINB11			ZNF542		RHOF
SERPINB2			ZNF549		RIBC2
SERPINB3			ZNF578		RNF29
SERPINB5			ZNF83		ROPN1L
SERTAD1					RP26
SFN					RPGR
SGSH					RPS4Y1
SH3GLB2					RSHL2
SHC1					Rsph1
SHFM1					RSPH4A
SIGIRR					RTDR1
SLC16A3					RUVBL1
SLC22A16					RYR1
SLC23A1					RYR3
SLC25A3					SAA1
SLC25A4					SAA2
SLC25A5					SAA4
SLC26A2					SAC
SLC26A4					SCGB1A1
SLC35B1					SCGB2A1
SLC35B2					SCGB3A1
SLC4A11					SDK1
SLC5A8					SEC14L3
SLCO1B3					SF3B4
SMG1					SH3RF3
SNRPA1					SHANK2
SOD1					SIAT7B
SOD2					SIGIRR
SPAG6					SLB
SPDEF					SLC13A3
SPINT2					SLC16A4
SPON2					SLC16A5
SPRR1A					SLC22A18
SPRR1B					SLC22A4
SPRR2A					SLC25A1
SPRR3					SLFN13
SREBF1					SMPD2
SREBF2					SNTN
SSR2					SOC
SSRP1					SOX2OT
ST14					SPA17
STARD10					SPAG6
STAT3					SPAG8
STAT5A					SPATA4
STATH					SPON2
SUPT5H					Srd5a2
TAGLN2					SRGAP3
TAP1					STARD9
TBC1D8					STOML3
TCEB2					STOX1
TCIRG1					TCP11
TCN1					TCTEX1D4
TEP1					TEKT1
TFCP2L1					TEKT2
TFRC					TETRAN
TGFBI					THOP1
THOC3					TIMP4
TIMM8B					TM7SF2
TIMP3					TMC3
TJP3					TMC4
TKT					TMEM213
TMC5					TMEM232
TMEM17					TOMM34
TMPRSS4					TPRA40
TMSB10					TRAPPC1
TMSB4X					TRIP13
TMSL1					TSARG6
TMSL3					TSNAXIP1
TMSL4					TSPAN19
TMSL6					TTC10
TNFAIP2					TTC12
TNFRSF12A					TTC16
TNFRSF18					TTC26
TNFRSF6B					TTC7B
TNFSF10					TUB
TOMM40					TUBA4
TOMM7					TUBB4
TP53I3					TUSC3
TPD52L2					Txlnb
TPI1					UBE2M
TPM4					UBXD3
TPT1					UCC1
TRAF4					UCP2
TRIM29					UNQ6122
TTF2					USP51
TXN					USP9Y
TXNIP					VARS2
TYK2					VIM-AS1
TYROBP					VMD2L2
UCP2					WDR13
UFD1L					WDR65
UPK1B					WIF1
UPP1					WNT4
UQCRC1					WNT5B
UQCRH					ZADH1
VAMP5					ZD52F10
VCP					ZMYND10
VIM					ZMYND12
VNN2					ZNF529
VPS35					ZNF599
WBSCR22					ZNHIT2
WFDC2
WFDC6
XRCC2
YWHAE
ZDHHC1
ZNF430
ZNF454
ZNF549
ZRANB1
